# Supplementary material for: (2,4,6-Trimethyl­phen­yl)boronic acid–triphenyl­phosphine oxide (1/1)
Source: Acta Crystallogr Sect E Struct Rep Online. 2011 Dec 7;68(Pt 1):o31. doi: 10.1107/S1600536811051609 (PMC3254394; doi:10.1107/S1600536811051609)
Supplement: Supplementary file 1 [file e-68-00o31-sup1.cif]

##############################################################################
#                                                                            #
# This CIF contains the data in a paper accepted for publication in          #
# Acta Crystallographica Section E. It conforms to the requirements of       #
# Notes for Authors for Acta Crystallographica Section E, and has been       #
# peer reviewed under the auspices of the IUCr Commission on Journals.       #
#                                                                            #
# Full details of the Crystallographic Information File format               #
# are given in the paper "The Crystallographic Information File (CIF):       #
# a New Standard Archive File for Crystallography" by S. R. Hall, F. H.      #
# Allen and I. D. Brown [Acta Cryst. (1991), A47, 655-685].                  #
#                                                                            #
# The current version of the core CIF dictionary is obtainable from          #
# ftp://ftp.iucr.org/pub/cif_core.dic.                                       #
#                                                                            #
# Software is freely available for graphical display of the structure(s)     #
# in this CIF. For information consult the CIF software page                 #
# http://www.iucr.org/resources/cif/software.                                #
#                                                                            #
# This file may be used for bona fide research purposes within the           #
# scientific community so long as proper attribution is given to the journal # 
# article from which it was obtained.                                        #
#                                                                            #
##############################################################################
data_I
_audit_creation_method     'WinGX routine CIF_UPDATE'
_chemical_name_systematic
;
(2,4,6-Trimethylphenyl)boronic acid--triphenylphosphine oxide (1/1)
;
_chemical_formula_moiety     'C9 H13 B O2, C18 H15 O P'
_chemical_formula_sum     'C27 H28 B O3 P'
_chemical_formula_iupac     'C9 H13 B O2, C18 H15 O P'
_chemical_formula_weight     442.27
_chemical_melting_point     401
_symmetry_cell_setting     monoclinic
_symmetry_space_group_name_H-M     'P 21/c'
_symmetry_space_group_name_Hall     '-P 2ybc'
loop_
    _symmetry_equiv_pos_as_xyz
    'x, y, z'
    '-x, y+1/2, -z+1/2'
    '-x, -y, -z'
    'x, -y+1/2, z+1/2'
_cell_length_a     12.218(4)
_cell_length_b     12.339(4)
_cell_length_c     16.983(5)
_cell_angle_alpha     90
_cell_angle_beta     95.651(5)
_cell_angle_gamma     90
_cell_volume     2548.0(14)
_cell_formula_units_Z     4
_cell_measurement_reflns_used     7170
_cell_measurement_theta_min     2.2
_cell_measurement_theta_max     26.0
_cell_measurement_temperature     297(2)
_exptl_crystal_description     block
_exptl_crystal_colour     colourless
_exptl_crystal_size_max     0.52
_exptl_crystal_size_mid     0.45
_exptl_crystal_size_min     0.42
_exptl_crystal_density_diffrn     1.153
_exptl_crystal_density_meas     ?
_exptl_crystal_density_method     'not measured'
_exptl_crystal_F_000     936
_exptl_absorpt_coefficient_mu     0.13
_exptl_absorpt_correction_type     multi-scan
_exptl_absorpt_process_details     '(SADABS; Bruker, 2000)'
_exptl_absorpt_correction_T_min     0.934
_exptl_absorpt_correction_T_max     0.947
_diffrn_ambient_temperature     297(2)
_diffrn_radiation_type     MoK\a
_diffrn_radiation_wavelength     0.71073
_diffrn_radiation_source     'fine-focus sealed tube'
_diffrn_radiation_monochromator     graphite
_diffrn_measurement_device_type     'Bruker SMART CCD area-detector'
_diffrn_measurement_method     '\f and \w scans'
_diffrn_detector_area_resol_mean     ?
_diffrn_reflns_number     23787
_diffrn_reflns_av_R_equivalents     0.052
_diffrn_reflns_theta_min     1.67
_diffrn_reflns_theta_max     25.0
_diffrn_reflns_theta_full     25
_diffrn_measured_fraction_theta_max     1
_diffrn_measured_fraction_theta_full     1
_diffrn_reflns_limit_h_min     -14
_diffrn_reflns_limit_h_max     14
_diffrn_reflns_limit_k_min     -14
_diffrn_reflns_limit_k_max     14
_diffrn_reflns_limit_l_min     -20
_diffrn_reflns_limit_l_max     20
_diffrn_standards_number     0
_diffrn_standards_interval_count     .
_diffrn_standards_interval_time     .
_diffrn_standards_decay_%     ?
_refine_special_details
;
Refinement of <i>F</i>^2^ against ALL reflections. The weighted <i>R</i>-factor
<i>wR</i> and goodness of fit <i>S</i> are based on <i>F</i>^2^, conventional
<i>R</i>-factors <i>R</i> are based on <i>F</i>, with <i>F</i> set to zero for
negative <i>F</i>^2^. The threshold expression of <i>F</i>^2^ >
\s(<i>F</i>^2^) is used only for calculating <i>R</i>-factors(gt) <i>etc</i>.
and is not relevant to the choice of reflections for refinement.
<i>R</i>-factors based on <i>F</i>^2^ are statistically about twice as large
as those based on <i>F</i>, and <i>R</i>- factors based on ALL data will be
even larger.
;
_reflns_number_total     4486
_reflns_number_gt     3727
_reflns_threshold_expression     >2\s(I)
_refine_ls_structure_factor_coef     Fsqd
_refine_ls_matrix_type     full
_refine_ls_R_factor_all     0.102
_refine_ls_R_factor_gt     0.083
_refine_ls_wR_factor_ref     0.186
_refine_ls_goodness_of_fit_ref     1.19
_refine_ls_restrained_S_all     1.192
_refine_ls_number_reflns     4486
_refine_ls_number_parameters     294
_refine_ls_number_restraints     0
_refine_ls_hydrogen_treatment     constr
_refine_ls_weighting_scheme     calc
_refine_ls_weighting_details
         'calc w=1/[\s^2^(Fo^2^)+(0.0654P)^2^+1.8657P] where P=(Fo^2^+2Fc^2^)/3'
_atom_sites_solution_hydrogens     geom
_atom_sites_solution_primary     direct
_atom_sites_solution_secondary     difmap
_refine_ls_shift/su_max     0
_refine_ls_shift/su_mean     0
_refine_diff_density_max     0.40
_refine_diff_density_min     -0.32
_refine_ls_extinction_method     none
loop_
    _atom_type_symbol
    _atom_type_description
    _atom_type_scat_dispersion_real
    _atom_type_scat_dispersion_imag
    _atom_type_scat_source
    C C 0.0033 0.0016 'International Tables Vol C Tables 4.2.6.8 and 6.1.1.4'
    H H 0 0 'International Tables Vol C Tables 4.2.6.8 and 6.1.1.4'
    O O 0.0106 0.006 'International Tables Vol C Tables 4.2.6.8 and 6.1.1.4'
    P P 0.1023 0.0942 'International Tables Vol C Tables 4.2.6.8 and 6.1.1.4'
    B B 0.0013 0.0007 'International Tables Vol C Tables 4.2.6.8 and 6.1.1.4'
_computing_data_collection     'SMART (Bruker, 2000)'
_computing_cell_refinement     'SAINT-Plus (Bruker, 2001)'
_computing_data_reduction     'SAINT-Plus (Bruker, 2001)'
_computing_structure_solution     'SHELXS97 (Sheldrick, 2008)'
_computing_structure_refinement     'SHELXL97 (Sheldrick, 2008)'
_computing_molecular_graphics     'DIAMOND (Brandenburg, 2009)'
_computing_publication_material
                               'publCIF (Westrip, 2010) and PLATON (Spek, 2009)'
loop_
    _atom_site_type_symbol
    _atom_site_label
    _atom_site_fract_x
    _atom_site_fract_y
    _atom_site_fract_z
    _atom_site_U_iso_or_equiv
    _atom_site_adp_type
    _atom_site_calc_flag
    _atom_site_refinement_flags
    _atom_site_occupancy
    _atom_site_disorder_assembly
    _atom_site_disorder_group
    B B1 0.4462(3) 0.1262(3) 0.0679(3) 0.0532(10) Uani d . 1 . .
    C C1 0.7708(3) 0.2938(3) 0.24399(18) 0.0454(8) Uani d . 1 . .
    C C2 0.8540(3) 0.2801(4) 0.3042(2) 0.0760(13) Uani d . 1 . .
    H H2 0.9264 0.2729 0.2923 0.091 Uiso calc R 1 . .
    C C3 0.8303(4) 0.2772(4) 0.3817(2) 0.0881(15) Uani d . 1 . .
    H H3 0.887 0.2698 0.4221 0.106 Uiso calc R 1 . .
    C C4 0.7244(4) 0.2850(4) 0.3997(2) 0.0732(12) Uani d . 1 . .
    H H4 0.7085 0.2809 0.4521 0.088 Uiso calc R 1 . .
    C C5 0.6422(3) 0.2990(4) 0.3407(2) 0.0711(12) Uani d . 1 . .
    H H5 0.57 0.3057 0.353 0.085 Uiso calc R 1 . .
    C C6 0.6645(3) 0.3033(3) 0.2629(2) 0.0558(9) Uani d . 1 . .
    H H6 0.6074 0.3127 0.2231 0.067 Uiso calc R 1 . .
    C C7 0.8321(3) 0.4379(3) 0.12130(19) 0.0445(8) Uani d . 1 . .
    C C8 0.8551(4) 0.5149(4) 0.1778(3) 0.0886(15) Uani d . 1 . .
    H H8 0.8539 0.4969 0.2309 0.106 Uiso calc R 1 . .
    C C9 0.8799(5) 0.6187(5) 0.1572(3) 0.116(2) Uani d . 1 . .
    H H9 0.8944 0.6704 0.1966 0.14 Uiso calc R 1 . .
    C C10 0.8837(4) 0.6475(4) 0.0815(4) 0.0943(16) Uani d . 1 . .
    H H10 0.9024 0.7178 0.0684 0.113 Uiso calc R 1 . .
    C C11 0.8599(4) 0.5720(4) 0.0243(3) 0.0932(15) Uani d . 1 . .
    H H11 0.8619 0.5909 -0.0285 0.112 Uiso calc R 1 . .
    C C12 0.8328(4) 0.4686(3) 0.0436(2) 0.0732(12) Uani d . 1 . .
    H H12 0.8147 0.4184 0.0036 0.088 Uiso calc R 1 . .
    C C13 0.9137(3) 0.2202(3) 0.12764(18) 0.0462(8) Uani d . 1 . .
    C C14 1.0189(3) 0.2615(3) 0.1331(2) 0.0600(10) Uani d . 1 . .
    H H14 1.0307 0.3341 0.1458 0.072 Uiso calc R 1 . .
    C C15 1.1067(3) 0.1965(5) 0.1199(3) 0.0791(13) Uani d . 1 . .
    H H15 1.1773 0.2254 0.1232 0.095 Uiso calc R 1 . .
    C C16 1.0903(4) 0.0898(5) 0.1019(3) 0.0851(14) Uani d . 1 . .
    H H16 1.1499 0.0462 0.0929 0.102 Uiso calc R 1 . .
    C C17 0.9869(4) 0.0465(4) 0.0970(3) 0.0833(14) Uani d . 1 . .
    H H17 0.9762 -0.0267 0.0856 0.1 Uiso calc R 1 . .
    C C18 0.8983(3) 0.1118(3) 0.1091(2) 0.0654(11) Uani d . 1 . .
    H H18 0.8278 0.0826 0.1048 0.078 Uiso calc R 1 . .
    C C19 0.4131(2) 0.2237(3) 0.1205(2) 0.0499(9) Uani d . 1 . .
    C C20 0.3890(3) 0.2063(3) 0.1978(3) 0.0649(11) Uani d . 1 . .
    C C21 0.3536(3) 0.2925(4) 0.2418(3) 0.0792(14) Uani d . 1 . .
    H H21 0.3389 0.2805 0.2938 0.095 Uiso calc R 1 . .
    C C22 0.3398(4) 0.3942(4) 0.2105(4) 0.0868(16) Uani d . 1 . .
    C C23 0.3665(3) 0.4111(4) 0.1346(3) 0.0799(14) Uani d . 1 . .
    H H23 0.3603 0.4805 0.1133 0.096 Uiso calc R 1 . .
    C C24 0.4023(3) 0.3276(3) 0.0892(3) 0.0613(10) Uani d . 1 . .
    C C25 0.4022(4) 0.0969(5) 0.2351(3) 0.1026(17) Uani d . 1 . .
    H H25A 0.4762 0.072 0.2326 0.154 Uiso calc R 1 . .
    H H25B 0.3519 0.0471 0.2074 0.154 Uiso calc R 1 . .
    H H25C 0.387 0.1013 0.2894 0.154 Uiso calc R 1 . .
    C C26 0.2944(5) 0.4862(5) 0.2583(4) 0.139(3) Uani d . 1 . .
    H H26A 0.3226 0.4794 0.3129 0.209 Uiso calc R 1 . .
    H H26B 0.2156 0.4823 0.2538 0.209 Uiso calc R 1 . .
    H H26C 0.3167 0.5546 0.2382 0.209 Uiso calc R 1 . .
    C C27 0.4303(4) 0.3506(4) 0.0065(3) 0.0922(15) Uani d . 1 . .
    H H27A 0.5088 0.3519 0.0059 0.138 Uiso calc R 1 . .
    H H27B 0.4003 0.4195 -0.0105 0.138 Uiso calc R 1 . .
    H H27C 0.3997 0.2949 -0.0285 0.138 Uiso calc R 1 . .
    O O1 0.69683(17) 0.2649(2) 0.08921(13) 0.0520(6) Uani d . 1 . .
    O O2 0.55104(18) 0.1109(2) 0.04987(17) 0.0615(7) Uani d . 1 . .
    H H2A 0.5885 0.1638 0.0642 0.092 Uiso calc R 1 . .
    O O3 0.3685(2) 0.0561(2) 0.0395(2) 0.0792(9) Uani d . 1 . .
    H H3A 0.3946 0.0134 0.0095 0.119 Uiso calc R 1 . .
    P P1 0.79424(7) 0.30091(7) 0.14123(5) 0.0403(3) Uani d . 1 . .
loop_
    _atom_site_aniso_label
    _atom_site_aniso_U_11
    _atom_site_aniso_U_22
    _atom_site_aniso_U_33
    _atom_site_aniso_U_12
    _atom_site_aniso_U_13
    _atom_site_aniso_U_23
    B1 0.042(2) 0.049(2) 0.071(3) -0.0051(18) 0.0146(19) -0.011(2)
    C1 0.0455(19) 0.054(2) 0.0379(17) -0.0065(16) 0.0080(14) -0.0018(15)
    C2 0.054(2) 0.133(4) 0.041(2) 0.003(2) 0.0049(17) 0.008(2)
    C3 0.077(3) 0.147(5) 0.040(2) 0.011(3) 0.002(2) 0.015(3)
    C4 0.092(3) 0.089(3) 0.043(2) 0.009(3) 0.027(2) 0.006(2)
    C5 0.068(3) 0.096(3) 0.054(2) 0.008(2) 0.028(2) 0.008(2)
    C6 0.056(2) 0.067(2) 0.046(2) 0.0010(18) 0.0137(16) 0.0003(18)
    C7 0.0386(17) 0.054(2) 0.0414(18) -0.0058(15) 0.0071(14) -0.0007(16)
    C8 0.121(4) 0.086(3) 0.060(3) -0.052(3) 0.016(3) -0.010(2)
    C9 0.169(6) 0.092(4) 0.091(4) -0.069(4) 0.028(4) -0.024(3)
    C10 0.100(4) 0.060(3) 0.123(5) -0.026(3) 0.013(3) 0.012(3)
    C11 0.112(4) 0.088(4) 0.079(3) -0.014(3) 0.002(3) 0.031(3)
    C12 0.101(3) 0.063(3) 0.054(2) -0.013(2) 0.001(2) 0.009(2)
    C13 0.049(2) 0.056(2) 0.0354(17) -0.0041(16) 0.0121(14) 0.0053(15)
    C14 0.045(2) 0.070(3) 0.066(2) -0.0018(18) 0.0091(17) 0.008(2)
    C15 0.053(2) 0.109(4) 0.076(3) 0.010(3) 0.011(2) 0.021(3)
    C16 0.083(3) 0.106(4) 0.069(3) 0.039(3) 0.024(2) 0.011(3)
    C17 0.101(4) 0.064(3) 0.088(3) 0.012(3) 0.026(3) -0.006(2)
    C18 0.068(3) 0.063(3) 0.068(3) -0.006(2) 0.022(2) -0.004(2)
    C19 0.0327(17) 0.047(2) 0.071(2) -0.0016(14) 0.0082(16) -0.0158(18)
    C20 0.047(2) 0.071(3) 0.078(3) 0.0016(19) 0.0128(19) -0.014(2)
    C21 0.056(2) 0.106(4) 0.078(3) 0.000(2) 0.014(2) -0.037(3)
    C22 0.061(3) 0.079(4) 0.121(4) 0.003(2) 0.010(3) -0.051(3)
    C23 0.069(3) 0.051(2) 0.119(4) 0.005(2) 0.006(3) -0.023(3)
    C24 0.049(2) 0.052(2) 0.083(3) 0.0019(17) 0.0062(19) -0.016(2)
    C25 0.106(4) 0.106(4) 0.101(4) 0.004(3) 0.037(3) 0.007(3)
    C26 0.121(5) 0.121(5) 0.180(7) 0.017(4) 0.034(4) -0.094(5)
    C27 0.092(3) 0.078(3) 0.108(4) 0.008(3) 0.019(3) 0.013(3)
    O1 0.0442(13) 0.0712(16) 0.0411(13) -0.0167(11) 0.0067(10) -0.0048(11)
    O2 0.0423(14) 0.0562(16) 0.0888(19) -0.0107(11) 0.0206(13) -0.0316(14)
    O3 0.0438(14) 0.0710(19) 0.126(3) -0.0144(13) 0.0257(15) -0.0464(17)
    P1 0.0377(5) 0.0521(5) 0.0318(4) -0.0119(4) 0.0073(3) -0.0019(4)
_geom_special_details
;
All e.s.d.'s (except the e.s.d. in the dihedral angle between two l.s. planes)
are estimated using the full covariance matrix. The cell e.s.d.'s are taken
into account individually in the estimation of e.s.d.'s in distances, angles
and torsion angles; correlations between e.s.d.'s in cell parameters are only
used when they are defined by crystal symmetry. An approximate (isotropic)
treatment of cell e.s.d.'s is used for estimating e.s.d.'s involving l.s.
planes.
;
loop_
    _geom_bond_atom_site_label_1
    _geom_bond_atom_site_label_2
    _geom_bond_site_symmetry_2
    _geom_bond_distance
    _geom_bond_publ_flag
    B1 O3 . 1.339(5) ?
    B1 O2 . 1.359(4) ?
    B1 C19 . 1.574(5) ?
    C1 C6 . 1.374(5) ?
    C1 C2 . 1.379(5) ?
    C1 P1 . 1.798(3) ?
    C2 C3 . 1.377(5) ?
    C2 H2 . 0.93 ?
    C3 C4 . 1.362(6) ?
    C3 H3 . 0.93 ?
    C4 C5 . 1.359(6) ?
    C4 H4 . 0.93 ?
    C5 C6 . 1.375(5) ?
    C5 H5 . 0.93 ?
    C6 H6 . 0.93 ?
    C7 C8 . 1.360(5) ?
    C7 C12 . 1.374(5) ?
    C7 P1 . 1.794(3) ?
    C8 C9 . 1.370(7) ?
    C8 H8 . 0.93 ?
    C9 C10 . 1.339(7) ?
    C9 H9 . 0.93 ?
    C10 C11 . 1.356(7) ?
    C10 H10 . 0.93 ?
    C11 C12 . 1.366(6) ?
    C11 H11 . 0.93 ?
    C12 H12 . 0.93 ?
    C13 C14 . 1.377(5) ?
    C13 C18 . 1.383(5) ?
    C13 P1 . 1.801(3) ?
    C14 C15 . 1.376(6) ?
    C14 H14 . 0.93 ?
    C15 C16 . 1.362(7) ?
    C15 H15 . 0.93 ?
    C16 C17 . 1.368(7) ?
    C16 H16 . 0.93 ?
    C17 C18 . 1.381(6) ?
    C17 H17 . 0.93 ?
    C18 H18 . 0.93 ?
    C19 C24 . 1.388(5) ?
    C19 C20 . 1.391(5) ?
    C20 C21 . 1.393(6) ?
    C20 C25 . 1.494(6) ?
    C21 C22 . 1.368(7) ?
    C21 H21 . 0.93 ?
    C22 C23 . 1.375(7) ?
    C22 C26 . 1.531(6) ?
    C23 C24 . 1.383(6) ?
    C23 H23 . 0.93 ?
    C24 C27 . 1.505(6) ?
    C25 H25A . 0.96 ?
    C25 H25B . 0.96 ?
    C25 H25C . 0.96 ?
    C26 H26A . 0.96 ?
    C26 H26B . 0.96 ?
    C26 H26C . 0.96 ?
    C27 H27A . 0.96 ?
    C27 H27B . 0.96 ?
    C27 H27C . 0.96 ?
    O1 P1 . 1.479(2) ?
    O2 H2A . 0.82 ?
    O3 H3A . 0.82 ?
loop_
    _geom_angle_atom_site_label_1
    _geom_angle_atom_site_label_2
    _geom_angle_atom_site_label_3
    _geom_angle_site_symmetry_1
    _geom_angle_site_symmetry_3
    _geom_angle
    _geom_angle_publ_flag
    O3 B1 O2 . . 118.7(3) ?
    O3 B1 C19 . . 119.0(3) ?
    O2 B1 C19 . . 122.3(3) ?
    C6 C1 C2 . . 118.8(3) ?
    C6 C1 P1 . . 117.9(3) ?
    C2 C1 P1 . . 123.3(3) ?
    C3 C2 C1 . . 120.2(4) ?
    C3 C2 H2 . . 119.9 ?
    C1 C2 H2 . . 119.9 ?
    C4 C3 C2 . . 120.5(4) ?
    C4 C3 H3 . . 119.8 ?
    C2 C3 H3 . . 119.8 ?
    C5 C4 C3 . . 119.6(4) ?
    C5 C4 H4 . . 120.2 ?
    C3 C4 H4 . . 120.2 ?
    C4 C5 C6 . . 120.7(4) ?
    C4 C5 H5 . . 119.6 ?
    C6 C5 H5 . . 119.6 ?
    C1 C6 C5 . . 120.2(4) ?
    C1 C6 H6 . . 119.9 ?
    C5 C6 H6 . . 119.9 ?
    C8 C7 C12 . . 117.7(4) ?
    C8 C7 P1 . . 124.3(3) ?
    C12 C7 P1 . . 117.9(3) ?
    C7 C8 C9 . . 120.5(4) ?
    C7 C8 H8 . . 119.8 ?
    C9 C8 H8 . . 119.8 ?
    C10 C9 C8 . . 121.6(5) ?
    C10 C9 H9 . . 119.2 ?
    C8 C9 H9 . . 119.2 ?
    C9 C10 C11 . . 118.7(5) ?
    C9 C10 H10 . . 120.7 ?
    C11 C10 H10 . . 120.7 ?
    C10 C11 C12 . . 120.7(5) ?
    C10 C11 H11 . . 119.7 ?
    C12 C11 H11 . . 119.7 ?
    C11 C12 C7 . . 120.8(4) ?
    C11 C12 H12 . . 119.6 ?
    C7 C12 H12 . . 119.6 ?
    C14 C13 C18 . . 118.6(3) ?
    C14 C13 P1 . . 123.4(3) ?
    C18 C13 P1 . . 118.1(3) ?
    C15 C14 C13 . . 120.8(4) ?
    C15 C14 H14 . . 119.6 ?
    C13 C14 H14 . . 119.6 ?
    C16 C15 C14 . . 120.0(4) ?
    C16 C15 H15 . . 120 ?
    C14 C15 H15 . . 120 ?
    C15 C16 C17 . . 120.4(4) ?
    C15 C16 H16 . . 119.8 ?
    C17 C16 H16 . . 119.8 ?
    C16 C17 C18 . . 119.7(4) ?
    C16 C17 H17 . . 120.1 ?
    C18 C17 H17 . . 120.1 ?
    C17 C18 C13 . . 120.5(4) ?
    C17 C18 H18 . . 119.8 ?
    C13 C18 H18 . . 119.8 ?
    C24 C19 C20 . . 118.8(3) ?
    C24 C19 B1 . . 120.6(3) ?
    C20 C19 B1 . . 120.5(3) ?
    C19 C20 C21 . . 119.7(4) ?
    C19 C20 C25 . . 121.1(4) ?
    C21 C20 C25 . . 119.2(4) ?
    C22 C21 C20 . . 121.6(5) ?
    C22 C21 H21 . . 119.2 ?
    C20 C21 H21 . . 119.2 ?
    C21 C22 C23 . . 118.2(4) ?
    C21 C22 C26 . . 120.7(6) ?
    C23 C22 C26 . . 121.1(6) ?
    C22 C23 C24 . . 121.8(5) ?
    C22 C23 H23 . . 119.1 ?
    C24 C23 H23 . . 119.1 ?
    C23 C24 C19 . . 119.9(4) ?
    C23 C24 C27 . . 119.6(4) ?
    C19 C24 C27 . . 120.6(4) ?
    C20 C25 H25A . . 109.5 ?
    C20 C25 H25B . . 109.5 ?
    H25A C25 H25B . . 109.5 ?
    C20 C25 H25C . . 109.5 ?
    H25A C25 H25C . . 109.5 ?
    H25B C25 H25C . . 109.5 ?
    C22 C26 H26A . . 109.5 ?
    C22 C26 H26B . . 109.5 ?
    H26A C26 H26B . . 109.5 ?
    C22 C26 H26C . . 109.5 ?
    H26A C26 H26C . . 109.5 ?
    H26B C26 H26C . . 109.5 ?
    C24 C27 H27A . . 109.5 ?
    C24 C27 H27B . . 109.5 ?
    H27A C27 H27B . . 109.5 ?
    C24 C27 H27C . . 109.5 ?
    H27A C27 H27C . . 109.5 ?
    H27B C27 H27C . . 109.5 ?
    B1 O2 H2A . . 109.5 ?
    B1 O3 H3A . . 109.5 ?
    O1 P1 C7 . . 112.18(15) ?
    O1 P1 C1 . . 111.68(14) ?
    C7 P1 C1 . . 107.33(15) ?
    O1 P1 C13 . . 111.86(15) ?
    C7 P1 C13 . . 105.64(15) ?
    C1 P1 C13 . . 107.82(15) ?
loop_
    _geom_torsion_atom_site_label_1
    _geom_torsion_atom_site_label_2
    _geom_torsion_atom_site_label_3
    _geom_torsion_atom_site_label_4
    _geom_torsion_site_symmetry_1
    _geom_torsion_site_symmetry_2
    _geom_torsion_site_symmetry_3
    _geom_torsion_site_symmetry_4
    _geom_torsion
    _geom_torsion_publ_flag
    C6 C1 C2 C3 . . . . -0.6(7) ?
    P1 C1 C2 C3 . . . . 178.9(4) ?
    C1 C2 C3 C4 . . . . 1.6(8) ?
    C2 C3 C4 C5 . . . . -1.9(8) ?
    C3 C4 C5 C6 . . . . 1.2(7) ?
    C2 C1 C6 C5 . . . . -0.1(6) ?
    P1 C1 C6 C5 . . . . -179.6(3) ?
    C4 C5 C6 C1 . . . . -0.2(6) ?
    C12 C7 C8 C9 . . . . -1.2(7) ?
    P1 C7 C8 C9 . . . . -177.9(4) ?
    C7 C8 C9 C10 . . . . -0.8(10) ?
    C8 C9 C10 C11 . . . . 1.5(10) ?
    C9 C10 C11 C12 . . . . -0.2(9) ?
    C10 C11 C12 C7 . . . . -1.8(8) ?
    C8 C7 C12 C11 . . . . 2.5(7) ?
    P1 C7 C12 C11 . . . . 179.4(4) ?
    C18 C13 C14 C15 . . . . 0.4(5) ?
    P1 C13 C14 C15 . . . . -178.1(3) ?
    C13 C14 C15 C16 . . . . -0.6(6) ?
    C14 C15 C16 C17 . . . . -0.2(7) ?
    C15 C16 C17 C18 . . . . 1.1(7) ?
    C16 C17 C18 C13 . . . . -1.3(7) ?
    C14 C13 C18 C17 . . . . 0.5(6) ?
    P1 C13 C18 C17 . . . . 179.1(3) ?
    O3 B1 C19 C24 . . . . -103.4(5) ?
    O2 B1 C19 C24 . . . . 76.2(5) ?
    O3 B1 C19 C20 . . . . 73.4(5) ?
    O2 B1 C19 C20 . . . . -106.9(4) ?
    C24 C19 C20 C21 . . . . 0.7(5) ?
    B1 C19 C20 C21 . . . . -176.2(3) ?
    C24 C19 C20 C25 . . . . -178.3(4) ?
    B1 C19 C20 C25 . . . . 4.8(6) ?
    C19 C20 C21 C22 . . . . 1.2(6) ?
    C25 C20 C21 C22 . . . . -179.8(4) ?
    C20 C21 C22 C23 . . . . -2.8(7) ?
    C20 C21 C22 C26 . . . . 176.5(4) ?
    C21 C22 C23 C24 . . . . 2.5(7) ?
    C26 C22 C23 C24 . . . . -176.7(4) ?
    C22 C23 C24 C19 . . . . -0.7(6) ?
    C22 C23 C24 C27 . . . . 179.9(4) ?
    C20 C19 C24 C23 . . . . -1.0(5) ?
    B1 C19 C24 C23 . . . . 175.9(3) ?
    C20 C19 C24 C27 . . . . 178.4(4) ?
    B1 C19 C24 C27 . . . . -4.7(5) ?
    C8 C7 P1 O1 . . . . 132.5(4) ?
    C12 C7 P1 O1 . . . . -44.2(3) ?
    C8 C7 P1 C1 . . . . 9.4(4) ?
    C12 C7 P1 C1 . . . . -167.3(3) ?
    C8 C7 P1 C13 . . . . -105.4(4) ?
    C12 C7 P1 C13 . . . . 77.9(3) ?
    C6 C1 P1 O1 . . . . -27.1(3) ?
    C2 C1 P1 O1 . . . . 153.4(3) ?
    C6 C1 P1 C7 . . . . 96.2(3) ?
    C2 C1 P1 C7 . . . . -83.3(4) ?
    C6 C1 P1 C13 . . . . -150.4(3) ?
    C2 C1 P1 C13 . . . . 30.1(4) ?
    C14 C13 P1 O1 . . . . 145.3(3) ?
    C18 C13 P1 O1 . . . . -33.3(3) ?
    C14 C13 P1 C7 . . . . 23.0(3) ?
    C18 C13 P1 C7 . . . . -155.6(3) ?
    C14 C13 P1 C1 . . . . -91.6(3) ?
    C18 C13 P1 C1 . . . . 89.9(3) ?
loop_
    _geom_hbond_atom_site_label_D
    _geom_hbond_atom_site_label_H
    _geom_hbond_atom_site_label_A
    _geom_hbond_site_symmetry_A
    _geom_hbond_distance_DH
    _geom_hbond_distance_HA
    _geom_hbond_distance_DA
    _geom_hbond_angle_DHA
    _geom_hbond_publ_flag
    O2 H2A O1 . 0.82 1.84 2.645(3) 168 y
    O3 H3A O2 3_655 0.82 1.99 2.795(4) 169 y
    C4 H4 O1 4_555 0.93 2.41 3.326(4) 167 y
    C6 H6 Cg4 . 0.93 2.88 3.728(4) 152 y
    C15 H15 Cg4 1_655 0.93 2.69 3.602(5) 168 y
_iucr_refine_instructions_details
;
TITL 160alb in P2(1)/c
CELL 0.71073  12.2182  12.3394  16.9831  90.000  95.651  90.000
ZERR    4.00   0.0038   0.0039   0.0054   0.000   0.005   0.000
LATT 1
SYMM -X, 0.5+Y, 0.5-Z
SFAC C  H  O  P  B
UNIT 108 112 12 4 4
OMIT   0.00  50.00
L.S. 20
ACTA
bond $H
FMAP 2
PLAN 20
size 0.52 0.45 0.42
conf
WGHT  0.063700  1.905000
FVAR  0.133730
TEMP 24
MOLE 1
B1     5   0.446197  0.126198  0.067918 11.000000  0.042110  0.048610 =
           0.070750 -0.011310  0.014600 -0.005150
C1     1   0.770795  0.293790  0.243990 11.000000  0.045500  0.053750 =
           0.037880 -0.001800  0.008030 -0.006530
C2     1   0.854034  0.280148  0.304155 11.000000  0.054380  0.132920 =
           0.040630  0.007820  0.004950  0.002730
AFIX 43
H2     2   0.926380  0.272909  0.292302 11.000000 -1.200000
AFIX 0
C3     1   0.830318  0.277216  0.381716 11.000000  0.076540  0.146750 =
           0.040140  0.015360  0.002020  0.011210
AFIX 43
H3     2   0.887009  0.269837  0.422100 11.000000 -1.200000
AFIX 0
C4     1   0.724400  0.285049  0.399716 11.000000  0.092480  0.088500 =
           0.042800  0.005870  0.027170  0.008550
AFIX 43
H4     2   0.708481  0.280879  0.452064 11.000000 -1.200000
AFIX 0
C5     1   0.642151  0.298997  0.340669 11.000000  0.067700  0.096180 =
           0.053680  0.007600  0.027970  0.007810
AFIX 43
H5     2   0.569954  0.305711  0.352967 11.000000 -1.200000
AFIX 0
C6     1   0.664482  0.303293  0.262930 11.000000  0.056410  0.066710 =
           0.045900  0.000280  0.013650  0.000960
AFIX 43
H6     2   0.607427  0.312663  0.223058 11.000000 -1.200000
AFIX 0
C7     1   0.832111  0.437905  0.121296 11.000000  0.038620  0.054210 =
           0.041350 -0.000740  0.007140 -0.005770
C8     1   0.855063  0.514899  0.177846 11.000000  0.120540  0.086420 =
           0.060200 -0.009790  0.016300 -0.052310
AFIX 43
H8     2   0.853903  0.496941  0.230941 11.000000 -1.200000
AFIX 0
C9     1   0.879873  0.618687  0.157158 11.000000  0.168680  0.092060 =
           0.091080 -0.024250  0.027520 -0.068740
AFIX 43
H9     2   0.894389  0.670407  0.196639 11.000000 -1.200000
AFIX 0
C10    1   0.883727  0.647462  0.081483 11.000000  0.100260  0.060350 =
           0.122600  0.011690  0.013150 -0.026330
AFIX 43
H10    2   0.902403  0.717799  0.068378 11.000000 -1.200000
AFIX 0
C11    1   0.859864  0.572036  0.024335 11.000000  0.111930  0.087540 =
           0.078640  0.031370  0.002060 -0.014450
AFIX 43
H11    2   0.861928  0.590900 -0.028515 11.000000 -1.200000
AFIX 0
C12    1   0.832818  0.468608  0.043567 11.000000  0.101490  0.062970 =
           0.053690  0.009310  0.000850 -0.012880
AFIX 43
H12    2   0.814667  0.418373  0.003582 11.000000 -1.200000
AFIX 0
C13    1   0.913707  0.220201  0.127640 11.000000  0.048880  0.055860 =
           0.035390  0.005260  0.012130 -0.004110
C14    1   1.018866  0.261452  0.133076 11.000000  0.044830  0.070000 =
           0.065930  0.008260  0.009110 -0.001760
AFIX 43
H14    2   1.030651  0.334089  0.145838 11.000000 -1.200000
AFIX 0
C15    1   1.106742  0.196500  0.119855 11.000000  0.052990  0.108620 =
           0.076470  0.020550  0.011020  0.010190
AFIX 43
H15    2   1.177326  0.225446  0.123194 11.000000 -1.200000
AFIX 0
C16    1   1.090331  0.089834  0.101881 11.000000  0.082850  0.106360 =
           0.069310  0.011490  0.024220  0.038950
AFIX 43
H16    2   1.149869  0.046175  0.092850 11.000000 -1.200000
AFIX 0
C17    1   0.986884  0.046463  0.097017 11.000000  0.101410  0.063650 =
           0.088050 -0.005880  0.025980  0.012450
AFIX 43
H17    2   0.976233 -0.026714  0.085601 11.000000 -1.200000
AFIX 0
C18    1   0.898326  0.111761  0.109124 11.000000  0.067820  0.063180 =
           0.068080 -0.004400  0.021620 -0.006210
AFIX 43
H18    2   0.827797  0.082612  0.104798 11.000000 -1.200000
AFIX 0
C19    1   0.413119  0.223721  0.120452 11.000000  0.032720  0.046750 =
           0.070810 -0.015850  0.008220 -0.001580
C20    1   0.389007  0.206328  0.197810 11.000000  0.046830  0.070840 =
           0.078350 -0.013780  0.012820  0.001620
C21    1   0.353558  0.292457  0.241832 11.000000  0.056140  0.105520 =
           0.077550 -0.036680  0.014140  0.000310
AFIX 43
H21    2   0.338882  0.280484  0.293826 11.000000 -1.200000
AFIX 0
C22    1   0.339795  0.394224  0.210475 11.000000  0.060650  0.079210 =
           0.120710 -0.051020  0.009850  0.003270
C23    1   0.366515  0.411058  0.134645 11.000000  0.069420  0.050790 =
           0.118760 -0.022850  0.005920  0.005500
AFIX 43
H23    2   0.360334  0.480453  0.113304 11.000000 -1.200000
AFIX 0
C24    1   0.402341  0.327569  0.089239 11.000000  0.048870  0.052280 =
           0.082550 -0.016170  0.006210  0.001850
C25    1   0.402204  0.096884  0.235130 11.000000  0.106140  0.105750 =
           0.101190  0.007170  0.036580  0.004500
AFIX 137
H25A   2   0.476203  0.071959  0.232587 11.000000 -1.500000
H25B   2   0.351869  0.047059  0.207355 11.000000 -1.500000
H25C   2   0.387022  0.101297  0.289434 11.000000 -1.500000
AFIX 0
C26    1   0.294446  0.486185  0.258316 11.000000  0.121260  0.120960 =
           0.179840 -0.094220  0.033550  0.017240
AFIX 137
H26A   2   0.322596  0.479355  0.312889 11.000000 -1.500000
H26B   2   0.215607  0.482256  0.253839 11.000000 -1.500000
H26C   2   0.316696  0.554614  0.238222 11.000000 -1.500000
AFIX 0
C27    1   0.430335  0.350571  0.006547 11.000000  0.092210  0.078180 =
           0.108030  0.013480  0.019220  0.008000
AFIX 137
H27A   2   0.508798  0.351904  0.005876 11.000000 -1.500000
H27B   2   0.400335  0.419549 -0.010487 11.000000 -1.500000
H27C   2   0.399732  0.294935 -0.028502 11.000000 -1.500000
AFIX 0
O1     3   0.696833  0.264940  0.089207 11.000000  0.044210  0.071180 =
           0.041060 -0.004850  0.006660 -0.016740
O2     3   0.551042  0.110874  0.049870 11.000000  0.042310  0.056150 =
           0.088830 -0.031560  0.020600 -0.010690
AFIX 147
H2A    2   0.588495  0.163765  0.064164 11.000000 -1.500000
AFIX 0
O3     3   0.368464  0.056068  0.039543 11.000000  0.043850  0.070990 =
           0.126270 -0.046420  0.025710 -0.014420
AFIX 147
H3A    2   0.394598  0.013392  0.009460 11.000000 -1.500000
AFIX 0
P1     4   0.794243  0.300907  0.141227 11.000000  0.037660  0.052080 =
           0.031790 -0.001950  0.007260 -0.011850
Q1     1   0.839100  0.364500  0.133200 11.000000  0.050000      0.40
Q2     1   0.855700  0.257300  0.134600 11.000000  0.050000      0.33
Q3     1   0.671600  0.196800  0.111700 11.000000  0.050000      0.23
Q4     1   0.789600  0.304300  0.199400 11.000000  0.050000      0.21
Q5     1   0.722300  0.264300  0.136800 11.000000  0.050000      0.20
Q6     1   0.407500  0.035200  0.205600 11.000000  0.050000      0.20
Q7     1   0.740700  0.316000  0.082800 11.000000  0.050000      0.20
Q8     1   0.961300  0.584200  0.166400 11.000000  0.050000      0.20
Q9     1   0.608100  0.141000  0.078800 11.000000  0.050000      0.19
Q10    1   0.814200  0.312300  0.271300 11.000000  0.050000      0.19
Q11    1   0.723100  0.344300  0.246800 11.000000  0.050000      0.18
Q12    1   0.828000  0.610700  0.054300 11.000000  0.050000      0.18
Q13    1   0.733000  0.216800  0.060400 11.000000  0.050000      0.17
Q14    1   0.282800  0.424900  0.325400 11.000000  0.050000      0.17
Q15    1   0.722200  0.257900  0.244700 11.000000  0.050000      0.17
Q16    1   0.886100  0.162000  0.144800 11.000000  0.050000      0.17
Q17    1   1.065900  0.138200  0.132100 11.000000  0.050000      0.16
Q18    1   0.830700  0.202900  0.415900 11.000000  0.050000      0.16
Q19    1   0.659700  0.343300  0.298100 11.000000  0.050000      0.16
Q20    1   0.417500 -0.000100  0.039700 11.000000  0.050000      0.16
HKLF 4
END
;
data_global
_journal_date_recd_electronic     2011-11-20
_journal_date_accepted     2011-11-30
_journal_name_full     'Acta Crystallographica, Section E'
_journal_year     2012
_journal_volume     68
_journal_issue      1
_journal_page_first     o31
_journal_page_last     o31
_journal_paper_category     QO
_journal_paper_doi     10.1107/S1600536811051609
_journal_coeditor_code     PK2368
_publ_contact_author_name     'Ra\,t, Ciprian I.'
_publ_contact_author_address
;
11 Arany Janos
40028 Cluj-Napoca
Romania
;
_publ_contact_author_email     'ciprian.rat@ubbcluj.ro'
_publ_contact_author_fax     '+40264590818'
_publ_contact_author_phone     '+40740227283'
_publ_section_title
;
(2,4,6-Trimethylphenyl)boronic acid--triphenylphosphine oxide (1/1)
;
loop_
    _publ_author_name
    _publ_author_address
    'Ro\,sca, Sorin'
;
Universitatea Babe\,s-Bolyai, Facultatea de Chimie \,si Inginerie Chimic\~a
11 Arany Janos
400028 Cluj-Napoca
Romania
;
    'Olaru, Marian'
;
Universitatea Babe\,s-Bolyai, Facultatea de Chimie \,si Inginerie Chimic\~a
11 Arany Janos
400028 Cluj-Napoca
Romania
;
    'Ra\,t, Ciprian I.'
;
Universitatea Babe\,s-Bolyai, Facultatea de Chimie \,si Inginerie Chimic\~a
11 Arany Janos
400028 Cluj-Napoca
Romania
;
