# Supplementary material for: (2,4,6-Trimethyl­phen­yl)boronic acid–triphenyl­phosphine oxide (1/1)
Source: Acta Crystallogr Sect E Struct Rep Online. 2011 Dec 7;68(Pt 1):o31. doi: 10.1107/S1600536811051609 (PMC3254394; doi:10.1107/S1600536811051609)
Supplement: Supplementary file 2 [file e-68-00o31-Isup2.hkl]

# 
# h,k,l, Fc-squared, Fo-squared, sigma(Fo-squared) and status flag 
# 
data_I
_shelx_title ' 160alb in P2(1)/c' 
_shelx_refln_list_code          4 
_shelx_F_calc_maximum      251.51 
_exptl_crystal_F_000       936.00 
_reflns_d_resolution_high  0.8409 
 
loop_ 
 _symmetry_equiv_pos_as_xyz 
 'x, y, z' 
 '-x, y+1/2, -z+1/2' 
 '-x, -y, -z' 
 'x, -y-1/2, z-1/2' 
 
_cell_length_a    12.2182 
_cell_length_b    12.3394 
_cell_length_c    16.9831 
_cell_angle_alpha  90.000 
_cell_angle_beta   95.651 
_cell_angle_gamma  90.000 
 
_shelx_F_squared_multiplier     1.000 
 
loop_ 
 _refln_index_h 
 _refln_index_k 
 _refln_index_l 
 _refln_F_squared_calc 
 _refln_F_squared_meas 
 _refln_F_squared_sigma 
 _refln_observed_status 
   1   0   0       88.96       72.83      4.32 o 
   2   0   0     2681.94     2836.73     52.18 o 
   3   0   0       58.88       21.00      1.74 o 
   4   0   0    32084.35    33063.79    612.40 o 
   5   0   0     2313.22     2423.28     47.52 o 
   6   0   0      206.54      213.45      7.37 o 
   7   0   0       13.70       25.38      5.69 o 
   8   0   0       15.04       52.07      7.92 o 
   9   0   0      574.48      479.66     19.91 o 
  10   0   0      241.68      206.32     13.92 o 
  11   0   0      162.21      145.37     13.51 o 
  12   0   0       87.83      102.50     14.22 o 
  13   0   0        1.23        0.00      8.54 o 
  14   0   0       44.14       52.24     15.93 o 
   1   1   0     5176.22     5564.07     70.64 o 
   2   1   0     9655.33    10391.90    131.28 o 
   3   1   0    27182.64    27710.71    347.79 o 
   4   1   0       52.01       42.82      2.64 o 
   5   1   0      267.14      255.66      6.59 o 
   6   1   0       58.88       80.24      4.18 o 
   7   1   0     2532.20     2384.33     37.28 o 
   8   1   0      794.83      823.35     18.79 o 
   9   1   0      489.71      467.56     13.85 o 
  10   1   0       15.89       26.28      5.50 o 
  11   1   0       22.15       29.98      6.96 o 
  12   1   0       25.18       33.50      7.19 o 
  13   1   0      196.55      186.90     12.10 o 
  14   1   0        4.68       20.12      8.88 o 
   0   2   0    20469.07    18897.60    660.97 o 
   1   2   0      446.44      526.07      8.14 o 
   2   2   0     1862.85     2158.72     29.05 o 
   3   2   0      374.10      398.06      8.71 o 
   4   2   0       54.78       43.88      2.52 o 
   5   2   0      209.53      168.32      4.69 o 
   6   2   0      568.81      485.47     10.91 o 
   7   2   0      236.69      216.15      7.58 o 
   8   2   0      227.10      174.44      7.99 o 
   9   2   0      326.39      322.18     14.96 o 
  10   2   0      721.89      634.32     17.51 o 
  11   2   0      126.08      152.14     13.84 o 
  12   2   0       27.71       42.77      7.53 o 
  13   2   0       19.97       35.84     10.68 o 
  14   2   0       25.48       32.67     10.15 o 
   1   3   0    22068.25    22136.14    278.54 o 
   2   3   0      157.67      192.08      4.50 o 
   3   3   0      109.06      150.54      4.16 o 
   4   3   0     1156.05     1357.44     20.44 o 
   5   3   0     1492.53     1488.52     22.60 o 
   6   3   0       63.05       72.44      3.70 o 
   7   3   0       26.24       25.59      4.40 o 
   8   3   0      597.95      523.33     15.10 o 
   9   3   0       51.40       50.48      6.10 o 
  10   3   0       31.63       35.77      6.36 o 
  11   3   0       25.94       26.65      7.70 o 
  12   3   0        9.45       22.04      6.84 o 
  13   3   0      229.36      222.43     15.73 o 
  14   3   0        0.22       14.30      8.98 o 
   0   4   0     2608.42     2678.92     51.53 o 
   1   4   0     2635.15     2600.18     38.09 o 
   2   4   0     5788.46     6216.69     80.88 o 
   3   4   0     1128.00     1165.96     18.10 o 
   4   4   0      567.30      550.02     10.55 o 
   5   4   0      267.54      280.88      7.15 o 
   6   4   0     1077.39     1034.31     21.35 o 
   7   4   0        8.29        5.72      3.01 o 
   8   4   0        1.56        7.10      3.32 o 
   9   4   0      464.39      427.75     13.59 o 
  10   4   0      291.95      280.80     11.52 o 
  11   4   0       54.40       73.51      8.43 o 
  12   4   0        0.58       10.38      9.60 o 
  13   4   0        2.58       18.24      8.26 o 
   1   5   0      845.95      888.02     15.85 o 
   2   5   0     1865.57     1957.78     29.85 o 
   3   5   0       76.90       81.30      3.91 o 
   4   5   0       77.42       95.84      4.21 o 
   5   5   0        0.20        3.80      2.14 o 
   6   5   0      861.07      841.68     15.74 o 
   7   5   0      176.09      143.71      7.63 o 
   8   5   0      125.23      125.67      7.25 o 
   9   5   0      261.65      215.70      9.74 o 
  10   5   0        0.19        1.75      5.18 o 
  11   5   0       13.25       18.94      6.38 o 
  12   5   0        0.55        7.54      7.14 o 
  13   5   0        8.59       22.39      8.30 o 
   0   6   0     1761.60     1994.21     49.03 o 
   1   6   0       35.56       53.35      4.88 o 
   2   6   0      135.12      128.89      4.24 o 
   3   6   0      383.24      386.41      8.71 o 
   4   6   0      183.74      183.45      6.00 o 
   5   6   0       90.24       92.00      5.49 o 
   6   6   0       96.71      119.86      8.23 o 
   7   6   0       23.80       34.17      4.62 o 
   8   6   0        3.01        9.77      4.05 o 
   9   6   0       36.09       50.66      6.38 o 
  10   6   0       10.22       35.57      6.64 o 
  11   6   0      142.62      147.79     12.54 o 
  12   6   0       18.60       22.18      8.13 o 
  13   6   0        8.85       30.68     10.85 o 
   1   7   0      148.57      160.54      6.43 o 
   2   7   0      105.15      131.65      5.73 o 
   3   7   0      265.42      259.95      8.42 o 
   4   7   0       67.99       59.33      5.11 o 
   5   7   0       16.90       22.74      3.72 o 
   6   7   0      819.43      795.81     17.53 o 
   7   7   0      111.50      120.04      9.88 o 
   8   7   0      147.88      162.83     11.77 o 
   9   7   0        4.21        8.43      6.01 o 
  10   7   0      118.81      127.35     11.61 o 
  11   7   0        0.17       16.01      8.67 o 
  12   7   0        8.63       27.26      9.89 o 
   0   8   0      482.64      415.57     17.80 o 
   1   8   0        5.45       12.38      4.10 o 
   2   8   0      787.20      693.94     20.71 o 
   3   8   0        1.81        4.15      3.45 o 
   4   8   0       60.25       71.03      6.00 o 
   5   8   0     1243.94     1041.63     21.35 o 
   6   8   0       56.38       78.31      6.74 o 
   7   8   0      926.40      843.22     22.81 o 
   8   8   0       42.48       57.25      7.64 o 
   9   8   0       16.28       24.51      6.90 o 
  10   8   0       29.35       53.17     10.32 o 
  11   8   0        6.86       14.65      8.38 o 
  12   8   0        2.05       24.68     10.93 o 
   1   9   0      324.95      280.80     11.39 o 
   2   9   0      145.44      131.99     14.21 o 
   3   9   0      274.31      284.87     12.30 o 
   4   9   0      444.48      406.10     13.29 o 
   5   9   0      119.16      126.53      8.96 o 
   6   9   0       78.08       76.92      9.13 o 
   7   9   0       81.15       94.89     10.40 o 
   8   9   0      103.23      124.90     15.79 o 
   9   9   0       19.71       29.48      8.27 o 
  10   9   0      127.12      165.32     23.17 o 
  11   9   0        3.79       18.41     15.40 o 
   0  10   0      903.70      811.54     86.29 o 
   1  10   0       52.97       51.38      9.75 o 
   2  10   0      322.97      278.19     12.51 o 
   3  10   0       48.49       63.68      7.62 o 
   4  10   0       22.00       24.70      6.19 o 
   5  10   0       29.02       46.96      6.89 o 
   6  10   0       47.24       58.85      9.33 o 
   7  10   0      464.70      380.63     16.15 o 
   8  10   0       20.75       36.93      8.81 o 
   9  10   0      178.68      176.53     16.50 o 
  10  10   0       19.20       28.81     16.22 o 
   1  11   0      318.58      280.91     13.30 o 
   2  11   0       58.52       59.57      8.76 o 
   3  11   0        3.88       11.85      6.38 o 
   4  11   0      113.53      122.10     10.81 o 
   5  11   0       43.04       53.98      7.79 o 
   6  11   0      135.45      140.47     12.45 o 
   7  11   0        6.52       19.13     10.01 o 
   8  11   0      120.09      140.37     17.47 o 
   9  11   0        9.94       25.62     10.92 o 
   0  12   0      422.56      311.81     20.12 o 
   1  12   0        1.87        0.00      6.69 o 
   2  12   0       33.32       54.04      8.49 o 
   3  12   0       82.07       89.62     10.26 o 
   4  12   0        8.37       24.58      7.29 o 
   5  12   0       53.19       82.11      9.59 o 
   6  12   0        0.49        4.71      7.34 o 
   7  12   0       46.65       61.81     11.06 o 
   8  12   0       22.30       65.96     13.52 o 
   1  13   0       69.32       56.07      9.16 o 
   2  13   0       34.90       30.41     11.73 o 
   3  13   0       28.55       41.02      8.01 o 
   4  13   0        1.61       19.35      9.93 o 
   5  13   0        6.32       10.09      6.99 o 
   6  13   0       50.93       64.20     11.28 o 
   0  14   0       13.16       13.41     11.34 o 
   1  14   0        2.46       10.31      7.86 o 
   2  14   0       15.53       32.12      8.10 o 
   3  14   0       10.55       31.20      8.25 o 
   4  14   0        7.66       18.23      8.04 o 
 -14   1   1        0.03       18.46      9.98 o 
 -13   1   1        2.54       19.17      9.00 o 
 -12   1   1       70.54       89.52      9.19 o 
 -11   1   1      241.24      211.80     10.42 o 
 -10   1   1       24.27       30.10      5.39 o 
  -9   1   1       61.62       85.84      7.60 o 
  -8   1   1       77.17      109.10      6.84 o 
  -7   1   1      284.54      249.17      6.50 o 
  -6   1   1      468.28      512.00      9.85 o 
  -5   1   1      928.04      913.35     14.62 o 
  -4   1   1      951.73     1055.31     15.84 o 
  -3   1   1     8861.35     9537.72    121.08 o 
  -2   1   1    19563.58    19659.55    246.47 o 
  -1   1   1      433.19      387.70      5.92 o 
   0   1   1       33.02       29.40      1.22 o 
   1   1   1     6935.53     7114.81     95.40 o 
   2   1   1       46.59       65.23      1.98 o 
   3   1   1      960.28      890.56     14.44 o 
   4   1   1     5372.16     5360.07     74.70 o 
   5   1   1       56.38       64.33      3.61 o 
   6   1   1      637.90      773.95     14.73 o 
   7   1   1        0.76        4.66      2.40 o 
   8   1   1        0.17        5.85      3.47 o 
   9   1   1      190.29      182.97      8.80 o 
  10   1   1       15.15       16.94      5.01 o 
  11   1   1      124.87      152.33     10.35 o 
  12   1   1        0.13        9.73      5.94 o 
  13   1   1       10.64       18.97      7.02 o 
  14   1   1        1.00       22.36      7.51 o 
 -14   2   1       40.87       52.85     11.54 o 
 -13   2   1       44.31       62.91     12.05 o 
 -12   2   1        6.75        8.71      6.04 o 
 -11   2   1        0.25        9.49      4.86 o 
 -10   2   1      141.16      129.22      9.71 o 
  -9   2   1       43.02       57.30      6.13 o 
  -8   2   1      237.49      259.48      8.48 o 
  -7   2   1      413.41      488.69     11.48 o 
  -6   2   1     6198.25     6301.82     83.06 o 
  -5   2   1      486.64      447.39      8.77 o 
  -4   2   1      723.47      765.28     12.47 o 
  -3   2   1      652.10      674.62     10.88 o 
  -2   2   1     7171.11     7622.29     97.26 o 
  -1   2   1     4517.84     4660.67     63.69 o 
   0   2   1      177.30      190.73      4.08 o 
   1   2   1       38.27       66.95      2.39 o 
   2   2   1    10125.13    10918.70    138.27 o 
   3   2   1    10223.23    10935.13    138.90 o 
   4   2   1      478.64      480.85      8.81 o 
   5   2   1     1438.08     1556.71     25.19 o 
   6   2   1       99.57      116.15      5.14 o 
   7   2   1     1153.63     1123.74     20.65 o 
   8   2   1        0.00        6.56      3.28 o 
   9   2   1      149.85      168.89      8.55 o 
  10   2   1        3.40        7.90      4.68 o 
  11   2   1      117.28      128.74     17.88 o 
  12   2   1        0.01        5.81      5.72 o 
  13   2   1        0.02       13.58      6.47 o 
  14   2   1       34.71       38.94     10.70 o 
 -14   3   1       62.96      130.03     18.97 o 
 -13   3   1       19.35       41.47      8.34 o 
 -12   3   1       32.32       56.95      8.98 o 
 -11   3   1      518.32      498.58     17.35 o 
 -10   3   1       12.48       13.73      4.71 o 
  -9   3   1      218.06      170.10      8.84 o 
  -8   3   1      200.51      221.61     10.46 o 
  -7   3   1      171.55      137.33      6.03 o 
  -6   3   1       84.49       73.29      6.58 o 
  -5   3   1      613.97      682.12     12.28 o 
  -4   3   1      621.02      614.43     10.92 o 
  -3   3   1     3318.78     3641.21     48.67 o 
  -2   3   1       28.95       42.82      2.14 o 
  -1   3   1     8795.02     8810.02    122.18 o 
   0   3   1       10.44       14.17      1.80 o 
   1   3   1     5609.38     5517.10     71.36 o 
   2   3   1        0.50        2.85      1.02 o 
   3   3   1       39.84       49.73      3.30 o 
   4   3   1       21.41       19.24      2.22 o 
   5   3   1     1634.24     1652.65     24.75 o 
   6   3   1      100.77      124.59      4.43 o 
   7   3   1      339.39      301.94      8.97 o 
   8   3   1       65.57       71.10      5.69 o 
   9   3   1       41.96       43.96      5.87 o 
  10   3   1      680.40      620.19     17.65 o 
  11   3   1        5.79        8.99      5.63 o 
  12   3   1       99.33      127.50     11.42 o 
  13   3   1       65.87      110.91     10.70 o 
  14   3   1        2.51       27.55     11.11 o 
 -13   4   1       68.08       77.07     10.93 o 
 -12   4   1       73.88       99.29     14.63 o 
 -11   4   1       74.06       71.05      9.41 o 
 -10   4   1      401.52      310.19     11.98 o 
  -9   4   1       37.34       47.99      6.26 o 
  -8   4   1      453.86      428.09     11.71 o 
  -7   4   1      208.43      181.12      7.11 o 
  -6   4   1      190.52      203.56      6.33 o 
  -5   4   1     1996.84     2178.63     31.89 o 
  -4   4   1       21.80       37.58      3.05 o 
  -3   4   1      295.52      224.15      6.39 o 
  -2   4   1      364.78      422.48      8.04 o 
  -1   4   1      459.58      524.08      9.09 o 
   0   4   1     8958.06     8647.63    118.40 o 
   1   4   1      118.06      122.11      4.20 o 
   2   4   1     2609.39     2670.52     36.76 o 
   3   4   1     1077.49     1020.76     16.33 o 
   4   4   1      698.48      795.84     13.82 o 
   5   4   1      132.84      163.32      5.35 o 
   6   4   1      173.37      205.99      6.32 o 
   7   4   1      773.72      757.82     17.52 o 
   8   4   1       98.98      101.65      6.68 o 
   9   4   1      817.66      696.98     26.01 o 
  10   4   1      193.60      172.76     10.67 o 
  11   4   1      266.60      228.72     12.95 o 
  12   4   1       65.06       66.90      8.75 o 
  13   4   1       17.26       46.94      9.15 o 
 -13   5   1       54.08       67.10     11.07 o 
 -12   5   1       92.83      128.09     12.82 o 
 -11   5   1       32.85       38.86      8.03 o 
 -10   5   1       15.92       24.23      5.65 o 
  -9   5   1      404.96      416.85     12.40 o 
  -8   5   1        4.86        5.77      3.70 o 
  -7   5   1      144.52      144.78      8.00 o 
  -6   5   1      464.39      464.89     10.65 o 
  -5   5   1     1087.81     1086.28     18.52 o 
  -4   5   1     2789.39     3016.39     42.51 o 
  -3   5   1       56.61       52.11      3.19 o 
  -2   5   1        6.10       13.18      1.80 o 
  -1   5   1     7347.75     7758.90    100.53 o 
   0   5   1      174.00      146.40      6.59 o 
   1   5   1     4259.42     4318.90     61.94 o 
   2   5   1       39.96       42.59      5.50 o 
   3   5   1     1384.37     1365.28     21.28 o 
   4   5   1        9.53       11.92      2.48 o 
   5   5   1        5.16       17.41      2.83 o 
   6   5   1      301.20      295.13      8.15 o 
   7   5   1        2.23        6.87      3.06 o 
   8   5   1     1275.43     1178.55     27.38 o 
   9   5   1      189.00      173.03      9.76 o 
  10   5   1      272.64      246.29     11.24 o 
  11   5   1       82.22      103.38      9.78 o 
  12   5   1      153.46      181.53     13.27 o 
  13   5   1       36.16      113.82     37.56 o 
 -13   6   1       45.24       74.48     10.63 o 
 -12   6   1       52.86       78.15     10.45 o 
 -11   6   1      105.70      114.31     11.85 o 
 -10   6   1        6.21       16.17      7.36 o 
  -9   6   1       12.98       29.71      6.20 o 
  -8   6   1      432.65      386.69     13.06 o 
  -7   6   1       59.28       90.53      6.35 o 
  -6   6   1      408.66      407.33     10.16 o 
  -5   6   1        0.07        2.87      2.37 o 
  -4   6   1      366.23      310.75      8.00 o 
  -3   6   1      102.50      114.81      4.46 o 
  -2   6   1     2045.76     2088.46     32.10 o 
  -1   6   1     2082.40     2370.28     33.82 o 
   0   6   1     4607.80     4441.08     64.05 o 
   1   6   1     1239.66     1226.26     22.44 o 
   2   6   1     1725.69     1678.85     27.73 o 
   3   6   1     1186.80     1300.00     20.93 o 
   4   6   1     1181.23     1211.64     20.34 o 
   5   6   1      238.47      216.32      6.91 o 
   6   6   1       12.14       19.36      3.40 o 
   7   6   1      151.99      148.80      7.36 o 
   8   6   1        0.99        9.03      4.18 o 
   9   6   1      613.78      546.77     16.49 o 
  10   6   1        1.63       14.20      6.86 o 
  11   6   1       73.84       96.05     10.30 o 
  12   6   1       78.43      100.90     12.10 o 
  13   6   1        2.18       32.28     11.47 o 
 -12   7   1        8.28       33.55     10.05 o 
 -11   7   1       48.36       81.61     12.13 o 
 -10   7   1        0.26        7.50      8.07 o 
  -9   7   1      325.19      316.01     12.58 o 
  -8   7   1      163.38      164.13      9.13 o 
  -7   7   1       59.62       67.22      6.24 o 
  -6   7   1        2.53        7.46      2.95 o 
  -5   7   1       59.20       61.00      4.80 o 
  -4   7   1     1574.03     1549.32     25.11 o 
  -3   7   1        1.34        3.84      2.08 o 
  -2   7   1       70.29       60.53      3.57 o 
  -1   7   1     1861.64     1809.80     31.58 o 
   0   7   1      301.99      285.80      8.03 o 
   1   7   1     2115.28     1938.77     31.74 o 
   2   7   1      500.54      498.23     12.01 o 
   3   7   1      704.82      689.88     15.97 o 
   4   7   1        3.61        5.38      2.81 o 
   5   7   1       83.45       86.82      6.30 o 
   6   7   1      923.96      822.77     17.91 o 
   7   7   1        1.12        7.56      4.96 o 
   8   7   1      157.33      165.47      9.98 o 
   9   7   1       55.59       56.44      8.20 o 
  10   7   1       13.71       37.86      8.23 o 
  11   7   1       27.89       49.87      9.31 o 
  12   7   1      112.70      120.77     17.00 o 
 -12   8   1       75.57      115.66     16.28 o 
 -11   8   1       46.83       55.17     14.80 o 
 -10   8   1        5.99       20.81      8.84 o 
  -9   8   1       25.37       23.70      7.57 o 
  -8   8   1       11.20       28.75      5.77 o 
  -7   8   1      123.56      150.96      8.92 o 
  -6   8   1      952.50      814.86     18.26 o 
  -5   8   1      153.60      153.11      7.24 o 
  -4   8   1        0.04        2.34      3.52 o 
  -3   8   1        4.69       11.16      3.79 o 
  -2   8   1      915.43      916.55     33.04 o 
  -1   8   1       20.44       21.11      4.45 o 
   0   8   1      381.43      313.01     13.23 o 
   1   8   1       33.33       27.37      4.97 o 
   2   8   1      548.93      482.61     14.75 o 
   3   8   1       33.88       28.37      4.26 o 
   4   8   1      189.92      148.60      7.76 o 
   5   8   1       21.21       19.04      4.35 o 
   6   8   1      495.59      472.66     17.67 o 
   7   8   1       65.86       57.93      7.23 o 
   8   8   1        4.59        6.29      5.34 o 
   9   8   1      272.09      255.13     11.88 o 
  10   8   1      189.13      189.75     13.82 o 
  11   8   1       31.01       76.26     13.41 o 
  12   8   1        4.31        8.98      9.98 o 
 -11   9   1       25.53       56.07     15.63 o 
 -10   9   1        1.59       15.80     10.50 o 
  -9   9   1       19.83       21.36      9.28 o 
  -8   9   1        8.18       20.54      7.06 o 
  -7   9   1       46.52       91.26     14.48 o 
  -6   9   1      212.46      175.27      9.60 o 
  -5   9   1        1.07        4.24      4.26 o 
  -4   9   1      466.38      474.27     14.49 o 
  -3   9   1      464.16      397.89     13.11 o 
  -2   9   1       85.96       95.59     11.53 o 
  -1   9   1        0.21        5.94      7.72 o 
   0   9   1      353.28      252.42     12.67 o 
   1   9   1      256.65      229.52      9.96 o 
   2   9   1      110.14      113.11     11.09 o 
   3   9   1      398.72      357.29     13.25 o 
   4   9   1       20.13       21.87      5.30 o 
   5   9   1       25.63       32.97      5.80 o 
   6   9   1      275.79      263.40     12.72 o 
   7   9   1      271.09      264.06     13.01 o 
   8   9   1      143.04      153.13     14.64 o 
   9   9   1       36.50       38.92      9.63 o 
  10   9   1       46.36       63.67     17.16 o 
  11   9   1       24.96       56.52     16.86 o 
 -10  10   1        4.35       14.38     15.58 o 
  -9  10   1       27.84       42.27     10.98 o 
  -8  10   1       43.26       59.90     11.25 o 
  -7  10   1        0.16       16.58      6.96 o 
  -6  10   1       85.26       95.42     10.58 o 
  -5  10   1       60.41       71.98      8.05 o 
  -4  10   1        1.01       11.04      5.24 o 
  -3  10   1       43.63       53.66      7.13 o 
  -2  10   1      452.44      369.82     15.30 o 
  -1  10   1       25.07       33.12      6.46 o 
   0  10   1       47.10       70.11      7.78 o 
   1  10   1        4.14       10.80      5.03 o 
   2  10   1       33.61       41.81      7.38 o 
   3  10   1       23.98       31.16      7.15 o 
   4  10   1      271.38      229.71     10.67 o 
   5  10   1        0.09        9.79      5.08 o 
   6  10   1       49.92       47.27      8.34 o 
   7  10   1        1.51       13.23      7.18 o 
   8  10   1       96.62       91.16     12.40 o 
   9  10   1       17.57       26.22     12.51 o 
  10  10   1        8.57       26.28     14.38 o 
  -9  11   1        1.04       38.04     12.66 o 
  -8  11   1      103.40      131.51     16.03 o 
  -7  11   1        7.87       24.42     10.56 o 
  -6  11   1       56.49       92.12     10.68 o 
  -5  11   1       24.15       20.00      6.88 o 
  -4  11   1       25.16       30.75      7.79 o 
  -3  11   1       42.96       59.42      8.11 o 
  -2  11   1       54.94       43.83      8.85 o 
  -1  11   1        7.38       16.04      6.73 o 
   0  11   1       91.32       77.79      8.40 o 
   1  11   1      100.91      121.67     10.27 o 
   2  11   1       96.01      103.50     10.50 o 
   3  11   1        0.07        6.36      5.00 o 
   4  11   1        6.48       10.35      5.59 o 
   5  11   1      217.70      211.99     13.66 o 
   6  11   1        1.91        6.36      6.85 o 
   7  11   1       23.82       38.63      9.04 o 
   8  11   1        9.83       20.11     10.73 o 
   9  11   1        0.06       26.16     15.85 o 
  -8  12   1       12.34       31.44     11.36 o 
  -7  12   1       96.88      174.09     16.83 o 
  -6  12   1        0.00        9.32      7.59 o 
  -5  12   1       58.00       63.99      9.11 o 
  -4  12   1        0.48       17.74      7.42 o 
  -3  12   1        6.59       12.59      6.29 o 
  -2  12   1       50.37       52.76      7.99 o 
  -1  12   1       12.80       19.20      8.79 o 
   0  12   1       40.41       57.67      8.78 o 
   1  12   1       15.40        4.22      5.57 o 
   2  12   1      317.59      246.31     12.96 o 
   3  12   1       70.89       65.11      9.25 o 
   4  12   1        3.33        3.94      6.93 o 
   5  12   1        6.48       13.48      7.14 o 
   6  12   1       14.94       24.73      8.78 o 
   7  12   1       36.71       44.10     10.44 o 
   8  12   1       10.31       27.34     10.33 o 
  -6  13   1       74.99       81.30     14.46 o 
  -5  13   1       13.34       36.55      8.62 o 
  -4  13   1       31.99       46.16      8.91 o 
  -3  13   1        1.49       13.26     10.23 o 
  -2  13   1       75.33       75.93     10.26 o 
  -1  13   1        8.37        9.79      9.31 o 
   0  13   1       21.81       38.33      7.88 o 
   1  13   1       77.66      108.24     15.31 o 
   2  13   1       43.08       52.15      8.97 o 
   3  13   1       56.38       62.80      9.96 o 
   4  13   1        1.40       14.54      7.51 o 
   5  13   1       37.25       62.15     11.57 o 
   6  13   1       37.38       39.77     10.87 o 
  -4  14   1       16.17       21.92      8.34 o 
  -3  14   1       30.46       64.73      9.86 o 
  -2  14   1       35.45       58.03     13.61 o 
  -1  14   1       59.43       88.78     16.15 o 
   0  14   1       20.97       32.17      8.99 o 
   1  14   1       16.97       43.77      9.30 o 
   2  14   1       54.79       72.04     10.77 o 
   3  14   1       39.58       60.88     10.33 o 
   4  14   1       49.08       52.77     10.02 o 
 -14   0   2        7.17       10.43     11.78 o 
 -13   0   2      192.83      182.47     20.22 o 
 -12   0   2        8.58        6.64      7.75 o 
 -11   0   2        0.08        3.37      9.14 o 
 -10   0   2       66.21       60.99     13.32 o 
  -9   0   2      802.30      698.88     24.44 o 
  -8   0   2      196.56      219.31     11.75 o 
  -7   0   2       16.74       25.29      3.98 o 
  -6   0   2        4.84        5.90      2.31 o 
  -5   0   2      505.95      585.65     14.57 o 
  -4   0   2     1413.52     1261.71     25.98 o 
  -3   0   2       18.36       21.37      2.13 o 
  -2   0   2     7001.20     7385.64    132.46 o 
  -1   0   2        3.25       12.37      1.20 o 
   0   0   2      587.74      580.96     11.83 o 
   1   0   2      458.95      475.85     10.27 o 
   2   0   2    63257.21    54631.51    962.82 o 
   3   0   2    18652.78    19742.13    424.06 o 
   4   0   2      120.12       95.95      4.29 o 
   5   0   2      119.24       93.70      7.85 o 
   6   0   2     1911.20     2035.21     49.76 o 
   7   0   2     4752.60     4910.47    109.83 o 
   8   0   2     1481.10     1267.32     37.74 o 
   9   0   2     1103.14      950.06     40.33 o 
  10   0   2       30.17       29.31      8.81 o 
  11   0   2      661.79      535.76     26.90 o 
  12   0   2       53.01       61.46     12.27 o 
  13   0   2       65.06      106.77     16.35 o 
  14   0   2        6.39       19.92     12.34 o 
 -14   1   2        8.73       25.39     10.35 o 
 -13   1   2        4.11        7.21      8.38 o 
 -12   1   2       40.55       51.61      8.65 o 
 -11   1   2       20.23       37.74      6.22 o 
 -10   1   2      761.69      755.84     19.05 o 
  -9   1   2      417.62      410.87     12.59 o 
  -8   1   2      219.11      206.20      9.43 o 
  -7   1   2      102.41      114.36      5.18 o 
  -6   1   2     1426.28     1750.43     28.23 o 
  -5   1   2     2070.39     2117.19     32.74 o 
  -4   1   2      960.14      970.67     14.86 o 
  -3   1   2      226.32      263.72      5.21 o 
  -2   1   2       49.49       85.14      2.34 o 
  -1   1   2      903.44      892.75     12.52 o 
   0   1   2    27745.21    23923.95    698.96 o 
   1   1   2       98.23       74.87      2.30 o 
   2   1   2     6496.88     7071.54     90.29 o 
   3   1   2      349.67      407.15      7.29 o 
   4   1   2      563.00      746.22     13.37 o 
   5   1   2     2019.54     2056.16     31.80 o 
   6   1   2      308.61      326.03      8.31 o 
   7   1   2      673.65      637.83     13.48 o 
   8   1   2      887.95      880.17     20.10 o 
   9   1   2      422.76      374.55     12.77 o 
  10   1   2     2087.01     1883.94     37.11 o 
  11   1   2        7.11        7.00      5.59 o 
  12   1   2      130.16      139.70     14.08 o 
  13   1   2       10.27       50.20     11.98 o 
  14   1   2        0.16       14.50      7.49 o 
 -14   2   2        1.94       18.19      9.11 o 
 -13   2   2      224.99      189.85     14.64 o 
 -12   2   2       23.21       31.44      7.62 o 
 -11   2   2      328.75      308.74     14.06 o 
 -10   2   2      176.17      157.30      9.25 o 
  -9   2   2      340.83      292.50     10.56 o 
  -8   2   2      923.85      831.72     16.93 o 
  -7   2   2      869.62      935.74     16.24 o 
  -6   2   2     1332.89     1205.78     19.17 o 
  -5   2   2     3410.03     3529.05     47.95 o 
  -4   2   2       48.38       51.89      2.59 o 
  -3   2   2     3271.07     3651.25     48.27 o 
  -2   2   2      562.16      640.89     10.11 o 
  -1   2   2      469.84      465.52      7.61 o 
   0   2   2     4868.38     5082.42     65.26 o 
   1   2   2     1844.48     1820.35     26.48 o 
   2   2   2      216.89      225.86      4.84 o 
   3   2   2     2446.24     2552.24     34.79 o 
   4   2   2     3996.42     4538.51     60.22 o 
   5   2   2      594.26      683.39     13.40 o 
   6   2   2        0.05       13.04      2.76 o 
   7   2   2      893.01      769.40     15.81 o 
   8   2   2     3303.44     2878.21     86.90 o 
   9   2   2      794.85      697.92     18.16 o 
  10   2   2       70.61      100.81      9.11 o 
  11   2   2      116.92      148.84     12.71 o 
  12   2   2        0.11        0.00      6.55 o 
  13   2   2      286.26      235.63     12.77 o 
  14   2   2       19.29       33.34      9.15 o 
 -14   3   2       21.75       32.16     11.38 o 
 -13   3   2       42.64       50.51      8.92 o 
 -12   3   2       17.63       22.81      9.22 o 
 -11   3   2      129.93      148.61     13.34 o 
 -10   3   2      547.72      446.68     14.27 o 
  -9   3   2      103.54       93.12      7.67 o 
  -8   3   2       15.33       37.30      8.82 o 
  -7   3   2      141.51      157.71      5.58 o 
  -6   3   2      336.10      353.63      8.31 o 
  -5   3   2       89.75      114.29      4.31 o 
  -4   3   2     3620.25     3983.26     53.38 o 
  -3   3   2       73.80      132.49      3.95 o 
  -2   3   2      420.12      378.44      7.11 o 
  -1   3   2       25.26       30.21      1.93 o 
   0   3   2     1247.61     1223.34     17.70 o 
   1   3   2     1711.56     1742.14     24.43 o 
   2   3   2       14.75       19.22      1.90 o 
   3   3   2        2.96       20.64      2.02 o 
   4   3   2       13.27       19.21      2.17 o 
   5   3   2      242.59      227.25      6.03 o 
   6   3   2      269.06      313.58      8.80 o 
   7   3   2       93.77      135.17      6.21 o 
   8   3   2      280.55      245.78      9.70 o 
   9   3   2       19.89       25.24      5.34 o 
  10   3   2     1472.56     1265.52     28.12 o 
  11   3   2      427.35      387.66     14.27 o 
  12   3   2       55.23       79.84     11.09 o 
  13   3   2        2.69       23.07      7.34 o 
 -13   4   2       11.33       27.48      8.30 o 
 -12   4   2       39.65       44.51      8.30 o 
 -11   4   2       27.43       34.58      7.56 o 
 -10   4   2      175.41      161.52     11.34 o 
  -9   4   2        2.19       10.04      4.23 o 
  -8   4   2      217.64      248.79      8.65 o 
  -7   4   2      519.63      454.54     10.46 o 
  -6   4   2        0.32        4.63      2.21 o 
  -5   4   2        5.48        2.62      1.75 o 
  -4   4   2      176.40      214.48      5.93 o 
  -3   4   2     3608.20     3860.66     51.97 o 
  -2   4   2        9.22       16.16      1.83 o 
  -1   4   2      226.60      254.86      5.84 o 
   0   4   2     3080.09     3415.74     48.35 o 
   1   4   2      182.48      207.39      4.95 o 
   2   4   2     1045.79      921.91     14.86 o 
   3   4   2        0.55        3.61      1.51 o 
   4   4   2      250.45      305.08      7.35 o 
   5   4   2        2.54        3.87      1.88 o 
   6   4   2      287.36      282.86      7.59 o 
   7   4   2       35.94       53.54      5.18 o 
   8   4   2       49.41       62.40      5.77 o 
   9   4   2      596.84      562.40     16.46 o 
  10   4   2       11.89       21.31      5.75 o 
  11   4   2        2.25       12.63      6.00 o 
  12   4   2        5.05        6.49      6.30 o 
  13   4   2       40.67       44.20      8.43 o 
 -13   5   2       11.40       15.79      8.12 o 
 -12   5   2       16.05       32.29      8.01 o 
 -11   5   2       13.34        4.72      6.19 o 
 -10   5   2      152.82      152.76     10.76 o 
  -9   5   2      225.63      199.30      8.64 o 
  -8   5   2      138.07      151.88      7.22 o 
  -7   5   2      100.10      113.02      6.29 o 
  -6   5   2       26.86       44.29      4.03 o 
  -5   5   2      240.48      231.31      7.19 o 
  -4   5   2      195.37      230.85      6.47 o 
  -3   5   2      256.59      255.79      6.49 o 
  -2   5   2        0.63        8.73      1.60 o 
  -1   5   2     1419.41     1517.43     22.58 o 
   0   5   2     2545.98     2803.90     41.90 o 
   1   5   2      320.49      348.50      8.59 o 
   2   5   2      140.61      193.19     11.04 o 
   3   5   2      681.10      720.70     13.11 o 
   4   5   2       31.91       36.73      3.31 o 
   5   5   2       43.98       68.36      4.45 o 
   6   5   2      561.01      517.14     11.42 o 
   7   5   2        4.83       11.77      3.41 o 
   8   5   2       42.19       45.16      5.71 o 
   9   5   2       26.11       38.38      6.28 o 
  10   5   2       12.77       27.10      6.14 o 
  11   5   2       14.61       27.30      6.29 o 
  12   5   2        5.99       22.53      9.59 o 
  13   5   2        2.84        5.49      8.54 o 
 -13   6   2        4.01       17.93      8.33 o 
 -12   6   2        8.51       16.20      7.30 o 
 -11   6   2       41.53       44.20      9.71 o 
 -10   6   2       15.86       19.88      6.50 o 
  -9   6   2      129.47      124.81      9.04 o 
  -8   6   2       32.03       54.24      5.94 o 
  -7   6   2        2.75        5.75      3.29 o 
  -6   6   2      790.64      751.00     20.08 o 
  -5   6   2      330.90      358.22     10.07 o 
  -4   6   2       29.13       33.93      3.49 o 
  -3   6   2        1.40        4.13      2.20 o 
  -2   6   2       58.33       79.34      3.70 o 
  -1   6   2      373.37      340.18      7.54 o 
   0   6   2      265.49      268.22      8.60 o 
   1   6   2        5.85        4.92      2.24 o 
   2   6   2      707.59      623.62     13.30 o 
   3   6   2       17.54       17.14      2.83 o 
   4   6   2       82.57       92.10      4.84 o 
   5   6   2       40.18       40.39      3.92 o 
   6   6   2      123.91      128.01      6.73 o 
   7   6   2        2.15       10.00      3.71 o 
   8   6   2       21.81       39.02      5.57 o 
   9   6   2       38.81       60.57      7.41 o 
  10   6   2       66.11       71.99      8.37 o 
  11   6   2        2.04       22.43      6.92 o 
  12   6   2       21.98       42.45      9.25 o 
 -12   7   2       16.53       38.20     10.91 o 
 -11   7   2       54.40       55.33     13.33 o 
 -10   7   2       14.82       23.07      8.50 o 
  -9   7   2       11.59       23.18      6.68 o 
  -8   7   2      146.69      152.95     11.01 o 
  -7   7   2      147.30      130.66      7.22 o 
  -6   7   2        6.42       22.23      3.61 o 
  -5   7   2      652.63      566.89     15.61 o 
  -4   7   2       12.09        9.49      2.77 o 
  -3   7   2      920.18      902.38     16.24 o 
  -2   7   2      185.60      211.81      7.65 o 
  -1   7   2       24.04       46.05      6.00 o 
   0   7   2       17.49       31.43      3.76 o 
   1   7   2     1161.33     1014.50     19.33 o 
   2   7   2     1850.11     1633.01     49.91 o 
   3   7   2       30.87       27.17      4.14 o 
   4   7   2       20.11       33.33      4.27 o 
   5   7   2      768.13      710.58     16.01 o 
   6   7   2        7.78        9.67      4.02 o 
   7   7   2      240.23      237.18     10.39 o 
   8   7   2       39.82       76.83      8.25 o 
   9   7   2       14.03       21.50      6.44 o 
  10   7   2      165.32      186.08     13.56 o 
  11   7   2       14.17       22.74      8.57 o 
  12   7   2        9.08       18.36     10.21 o 
 -12   8   2        0.83       27.77     10.67 o 
 -11   8   2        9.89       25.98      9.80 o 
 -10   8   2       30.98       46.40     10.37 o 
  -9   8   2       13.75       24.02      8.47 o 
  -8   8   2      128.31      159.91     14.49 o 
  -7   8   2      218.90      181.25     13.17 o 
  -6   8   2      192.93      200.27      8.90 o 
  -5   8   2      147.64      162.81      7.36 o 
  -4   8   2      212.98      184.28      8.59 o 
  -3   8   2      903.01      802.24     19.05 o 
  -2   8   2      268.28      196.83      9.59 o 
  -1   8   2      199.42      228.27     15.42 o 
   0   8   2       65.08       85.52      8.17 o 
   1   8   2      202.99      147.15      7.50 o 
   2   8   2      186.54      149.86     13.21 o 
   3   8   2      409.52      417.24     12.20 o 
   4   8   2     1402.14     1190.73     23.30 o 
   5   8   2       61.05       85.49      6.61 o 
   6   8   2      621.85      540.33     15.92 o 
   7   8   2      384.21      343.74     13.00 o 
   8   8   2       44.38       38.10      7.40 o 
   9   8   2      185.41      189.71     14.75 o 
  10   8   2       40.93       47.66     10.02 o 
  11   8   2        1.02       21.80      8.87 o 
 -11   9   2        2.10       29.95     16.29 o 
 -10   9   2       49.11       52.12     14.37 o 
  -9   9   2       17.25       40.66     10.62 o 
  -8   9   2        0.15        6.23      8.58 o 
  -7   9   2      587.21      497.11     17.64 o 
  -6   9   2       36.44       52.15      6.95 o 
  -5   9   2      303.33      260.54     10.89 o 
  -4   9   2      120.31      103.99      8.20 o 
  -3   9   2       28.75       39.72      5.67 o 
  -2   9   2      715.85      680.80     18.93 o 
  -1   9   2       40.89       38.30      5.94 o 
   0   9   2      462.84      360.25     12.22 o 
   1   9   2      425.06      364.17     12.41 o 
   2   9   2       15.43        5.62      7.88 o 
   3   9   2     1062.91      909.19     25.47 o 
   4   9   2       52.78       67.02      7.49 o 
   5   9   2       42.16       44.67      6.54 o 
   6   9   2        4.31       12.12      6.14 o 
   7   9   2      124.83      119.90     19.45 o 
   8   9   2       25.43       39.13     11.86 o 
   9   9   2       37.06       68.65     11.50 o 
  10   9   2       93.20      124.77     14.26 o 
  11   9   2        0.53        0.00      8.43 o 
 -10  10   2       37.89       45.50     14.02 o 
  -9  10   2       30.37       61.94     12.02 o 
  -8  10   2       28.60       58.57     11.89 o 
  -7  10   2        4.44       27.23      8.64 o 
  -6  10   2      210.47      206.82     10.56 o 
  -5  10   2      355.78      354.56     13.12 o 
  -4  10   2      686.50      563.91     18.21 o 
  -3  10   2        2.63        0.65      4.82 o 
  -2  10   2        1.78        4.92      4.28 o 
  -1  10   2       11.42       21.88      5.45 o 
   0  10   2      905.93      760.03     21.17 o 
   1  10   2       81.54       96.39      9.03 o 
   2  10   2      348.63      288.16     12.38 o 
   3  10   2      203.78      164.30     15.24 o 
   4  10   2       17.55       31.55      5.92 o 
   5  10   2       24.92       28.61      8.45 o 
   6  10   2       83.00       87.06     11.09 o 
   7  10   2       90.33       88.94     17.27 o 
   8  10   2      196.22      197.42     15.66 o 
   9  10   2       87.35      108.80     17.84 o 
  10  10   2       15.99       38.10     12.00 o 
  -9  11   2      160.40      215.90     18.34 o 
  -8  11   2        6.40       11.14      9.60 o 
  -7  11   2      119.86      129.75     15.00 o 
  -6  11   2       88.50      126.15     16.43 o 
  -5  11   2        0.46       10.77      5.94 o 
  -4  11   2        1.02       10.29      6.16 o 
  -3  11   2        2.10        8.33      5.83 o 
  -2  11   2       69.15       87.10     10.67 o 
  -1  11   2       51.25       49.90      7.35 o 
   0  11   2      121.50      113.04      9.51 o 
   1  11   2       12.88       23.12      6.57 o 
   2  11   2        3.24       16.74      5.88 o 
   3  11   2      727.57      571.70     26.25 o 
   4  11   2       10.13       16.66      6.71 o 
   5  11   2      111.12      100.59     10.97 o 
   6  11   2        2.03       14.42      7.78 o 
   7  11   2       69.15       69.17     11.64 o 
   8  11   2       94.93      124.24     14.14 o 
   9  11   2       47.97       97.04     13.81 o 
  -8  12   2       17.20       31.35     19.77 o 
  -7  12   2        1.48       20.44      9.52 o 
  -6  12   2      107.94      121.13     15.32 o 
  -5  12   2       16.98       19.91      7.24 o 
  -4  12   2       29.38       56.47      8.50 o 
  -3  12   2        0.83        3.24      5.71 o 
  -2  12   2        2.79        9.54      5.72 o 
  -1  12   2       53.41       65.96      9.12 o 
   0  12   2       17.57       24.44      6.90 o 
   1  12   2       52.90       46.80      7.95 o 
   2  12   2      239.77      181.93     11.72 o 
   3  12   2        5.90       19.37      7.34 o 
   4  12   2        3.03       14.57      7.95 o 
   5  12   2        8.58       22.21      8.77 o 
   6  12   2      100.88      107.00     13.14 o 
   7  12   2       50.01       41.19     10.66 o 
   8  12   2       37.98       73.65     12.10 o 
  -6  13   2        4.41       27.41     10.29 o 
  -5  13   2       28.22       38.94     12.58 o 
  -4  13   2       13.12       34.19      8.28 o 
  -3  13   2       54.07       51.08     11.09 o 
  -2  13   2        3.26       17.09     10.00 o 
  -1  13   2       11.25       22.97      8.50 o 
   0  13   2        8.85       19.43      7.23 o 
   1  13   2       97.13      105.28     12.71 o 
   2  13   2        2.22       18.17      9.25 o 
   3  13   2       45.30       33.13      8.25 o 
   4  13   2        1.02        8.55      7.08 o 
   5  13   2       29.76       41.87     10.06 o 
   6  13   2        6.84       15.81      9.10 o 
  -4  14   2        0.95       18.23      7.48 o 
  -3  14   2        3.85       32.93      8.24 o 
  -2  14   2       12.31       15.72      7.03 o 
  -1  14   2        0.24       12.20      9.17 o 
   0  14   2        5.58       24.16      7.97 o 
   1  14   2        1.80       28.72      8.89 o 
   2  14   2       19.45       16.86      8.77 o 
   3  14   2        3.09       12.15      7.50 o 
 -14   1   3       13.30       25.53     10.99 o 
 -13   1   3        6.23        6.28     10.82 o 
 -12   1   3       23.05       49.54     10.18 o 
 -11   1   3       15.75       28.79      6.73 o 
 -10   1   3      235.88      203.66      9.32 o 
  -9   1   3        2.77        7.52      3.68 o 
  -8   1   3        9.53       14.52      3.16 o 
  -7   1   3       70.43       82.24      4.12 o 
  -6   1   3       42.51       64.10      4.40 o 
  -5   1   3      246.91      278.19      8.79 o 
  -4   1   3       51.98       75.29      2.86 o 
  -3   1   3      475.68      469.39      8.06 o 
  -2   1   3      494.34      546.50      9.76 o 
  -1   1   3     1138.68     1204.54     16.85 o 
   0   1   3      434.40      465.95      8.05 o 
   1   1   3     6108.01     6106.81     83.20 o 
   2   1   3     2894.12     2963.07     39.48 o 
   3   1   3     1195.14     1353.24     21.21 o 
   4   1   3      358.37      333.20      6.89 o 
   5   1   3     2088.35     2316.32     35.48 o 
   6   1   3      320.33      357.47      9.12 o 
   7   1   3      555.60      546.62     13.19 o 
   8   1   3       13.08       15.06      4.00 o 
   9   1   3       38.32       43.76      6.21 o 
  10   1   3        2.73       18.88      5.62 o 
  11   1   3       41.45       39.38      6.83 o 
  12   1   3       96.36      125.99     11.59 o 
  13   1   3        5.39       15.55      6.64 o 
  14   1   3        2.92       19.85      7.61 o 
 -14   2   3        8.26       13.34      9.23 o 
 -13   2   3       16.57       22.69     11.13 o 
 -12   2   3        7.20        3.33      6.67 o 
 -11   2   3      445.30      408.65     16.20 o 
 -10   2   3       37.23       49.42      6.32 o 
  -9   2   3      160.13      121.95     10.55 o 
  -8   2   3       30.22       27.77      3.76 o 
  -7   2   3        3.89        3.52      2.14 o 
  -6   2   3      258.41      257.33      6.73 o 
  -5   2   3       66.03       75.90      3.46 o 
  -4   2   3     7109.18     7836.77    101.08 o 
  -3   2   3      223.74      219.65      4.94 o 
  -2   2   3     2514.45     2676.92     35.96 o 
  -1   2   3      794.26      943.13     13.97 o 
   0   2   3     6188.74     6498.65     88.31 o 
   1   2   3     1076.58     1041.64     16.61 o 
   2   2   3      814.70      785.40     13.45 o 
   3   2   3       59.51       67.87      2.87 o 
   4   2   3      904.56     1047.01     16.63 o 
   5   2   3     6786.71     7342.28     96.02 o 
   6   2   3       21.14       33.51      3.66 o 
   7   2   3       41.49       48.45      4.40 o 
   8   2   3        9.64       29.46      4.96 o 
   9   2   3     2145.96     1999.98     44.14 o 
  10   2   3      422.34      345.15     13.04 o 
  11   2   3        1.32        9.96      5.90 o 
  12   2   3       10.22        8.14      6.15 o 
  13   2   3        4.12       24.27      7.44 o 
 -14   3   3        0.01        8.98      9.18 o 
 -13   3   3       79.33       96.69     13.59 o 
 -12   3   3        6.68       26.35      9.72 o 
 -11   3   3       10.69        7.70      6.23 o 
 -10   3   3      271.83      232.41     11.93 o 
  -9   3   3      166.95      190.69      9.50 o 
  -8   3   3      744.77      670.70     14.92 o 
  -7   3   3       46.57       44.56      3.68 o 
  -6   3   3        6.04       10.09      2.39 o 
  -5   3   3      241.55      248.26      6.47 o 
  -4   3   3     3864.18     4296.56     57.48 o 
  -3   3   3      800.58      745.51     12.34 o 
  -2   3   3       93.70       94.97      3.24 o 
  -1   3   3      296.85      220.00      5.94 o 
   0   3   3      531.75      581.96     10.52 o 
   1   3   3      807.94      818.39     14.08 o 
   2   3   3     3482.33     3367.25     48.19 o 
   3   3   3       23.61       54.37      2.98 o 
   4   3   3     1643.06     1634.06     24.49 o 
   5   3   3      401.10      389.34      8.57 o 
   6   3   3      291.75      359.20      9.71 o 
   7   3   3      479.29      411.79     11.01 o 
   8   3   3       18.04       13.96      5.34 o 
   9   3   3      260.21      252.76     10.78 o 
  10   3   3        1.02        6.88      5.16 o 
  11   3   3       48.24       71.83      8.62 o 
  12   3   3      322.22      274.40     15.84 o 
  13   3   3       12.70       31.94      8.39 o 
 -13   4   3      103.71      127.15     15.99 o 
 -12   4   3      181.58      169.04     15.28 o 
 -11   4   3      218.05      204.72     11.78 o 
 -10   4   3       79.95       83.81      9.58 o 
  -9   4   3      111.94      115.92      8.55 o 
  -8   4   3      148.20      128.05      7.40 o 
  -7   4   3      122.38      152.22      5.87 o 
  -6   4   3     1869.03     1919.23     29.19 o 
  -5   4   3      100.44      122.71      4.70 o 
  -4   4   3     3185.65     3220.93     44.55 o 
  -3   4   3      510.04      507.02      9.70 o 
  -2   4   3      752.76      916.08     14.81 o 
  -1   4   3      888.10      803.79     13.17 o 
   0   4   3      162.10      143.78      4.35 o 
   1   4   3      944.05      877.87     14.33 o 
   2   4   3      216.27      246.50      6.09 o 
   3   4   3       44.74       74.21      4.12 o 
   4   4   3       13.60       13.44      2.20 o 
   5   4   3      304.23      312.64      9.85 o 
   6   4   3      965.35      948.92     18.70 o 
   7   4   3       21.53       26.99      4.10 o 
   8   4   3      452.38      421.65     13.37 o 
   9   4   3      232.74      204.08      9.90 o 
  10   4   3      299.66      244.76     11.27 o 
  11   4   3      360.27      302.61     13.18 o 
  12   4   3       72.84       75.96     10.17 o 
  13   4   3       44.77       60.04     10.15 o 
 -13   5   3      126.62      136.25     18.21 o 
 -12   5   3        7.61       13.58      7.05 o 
 -11   5   3        6.66       21.22      7.21 o 
 -10   5   3      268.57      279.33     13.12 o 
  -9   5   3       10.07       12.93      4.91 o 
  -8   5   3       75.57       94.48      6.24 o 
  -7   5   3        9.61       17.14      3.22 o 
  -6   5   3       48.19       84.80      4.91 o 
  -5   5   3      548.18      539.30     11.33 o 
  -4   5   3      535.38      607.73     11.86 o 
  -3   5   3     1790.26     1792.65     26.77 o 
  -2   5   3     1408.85     1662.05     24.77 o 
  -1   5   3     4514.38     4670.60     62.30 o 
   0   5   3      832.53      899.19     15.55 o 
   1   5   3       85.42      118.46      6.61 o 
   2   5   3      137.90      135.38      4.74 o 
   3   5   3      573.99      646.37     12.92 o 
   4   5   3     2673.87     2704.87     39.07 o 
   5   5   3      181.83      171.31      6.06 o 
   6   5   3       48.08       53.80      5.25 o 
   7   5   3      272.56      273.15      9.32 o 
   8   5   3       79.77       90.52      7.24 o 
   9   5   3      314.79      286.60     11.65 o 
  10   5   3      313.62      276.69     13.67 o 
  11   5   3      235.04      208.08     12.73 o 
  12   5   3      249.56      217.19     16.30 o 
  13   5   3        8.04       37.34      8.95 o 
 -13   6   3        5.23       30.53      8.75 o 
 -12   6   3       51.90       49.90      9.42 o 
 -11   6   3       58.82       88.01     11.67 o 
 -10   6   3       16.55       40.54      7.38 o 
  -9   6   3      438.11      361.87     14.10 o 
  -8   6   3      100.32      109.02      7.96 o 
  -7   6   3      262.07      287.51      8.69 o 
  -6   6   3       81.21       82.21      5.52 o 
  -5   6   3       55.84       93.41      5.05 o 
  -4   6   3      436.07      415.38      9.68 o 
  -3   6   3      244.18      287.51      7.48 o 
  -2   6   3      733.07      683.00     12.72 o 
  -1   6   3      289.82      312.94      7.74 o 
   0   6   3      360.06      343.57     12.35 o 
   1   6   3      274.70      283.66      8.17 o 
   2   6   3       36.36       44.00      3.40 o 
   3   6   3     2553.83     2368.47     34.99 o 
   4   6   3       40.69       63.51      4.52 o 
   5   6   3        3.64        8.07      2.69 o 
   6   6   3      373.72      353.34     11.29 o 
   7   6   3       36.13       39.45      5.35 o 
   8   6   3      668.21      618.37     15.92 o 
   9   6   3      228.55      225.48     12.97 o 
  10   6   3      145.34      169.96     14.88 o 
  11   6   3      335.77      312.88     19.86 o 
  12   6   3       49.90       61.21     11.55 o 
 -12   7   3       19.65       33.97     10.46 o 
 -11   7   3       47.02       79.56     17.19 o 
 -10   7   3        2.99        8.26      7.96 o 
  -9   7   3        6.89       16.57      6.51 o 
  -8   7   3       32.34       43.60      6.12 o 
  -7   7   3      143.73      153.35      7.80 o 
  -6   7   3      150.95      153.30      6.53 o 
  -5   7   3      204.35      194.32      8.01 o 
  -4   7   3      244.26      282.77      8.05 o 
  -3   7   3        7.59        4.66      2.14 o 
  -2   7   3      245.84      261.22     10.15 o 
  -1   7   3       79.86       71.16      6.38 o 
   0   7   3       62.16       96.85      5.31 o 
   1   7   3      437.72      421.21     10.90 o 
   2   7   3      243.58      237.91      8.15 o 
   3   7   3       33.57       49.86      4.94 o 
   4   7   3      677.75      645.31     14.84 o 
   5   7   3      870.70      791.82     17.36 o 
   6   7   3       37.53       24.73      5.04 o 
   7   7   3      554.48      514.39     15.59 o 
   8   7   3      186.94      186.20     10.62 o 
   9   7   3      140.65      167.50     13.07 o 
  10   7   3      105.27      104.28     12.53 o 
  11   7   3        2.18        7.67      8.09 o 
  12   7   3       59.77       68.70     11.63 o 
 -12   8   3       44.04       68.01     11.69 o 
 -11   8   3       25.96       41.41     11.94 o 
 -10   8   3       23.21       32.71     11.70 o 
  -9   8   3        0.39        7.61      6.37 o 
  -8   8   3        3.07        6.58      5.64 o 
  -7   8   3        0.98        4.91      5.02 o 
  -6   8   3       15.48       18.49      4.48 o 
  -5   8   3        3.81        7.71      4.21 o 
  -4   8   3     1270.91     1094.18     23.68 o 
  -3   8   3      347.74      341.86     11.42 o 
  -2   8   3      341.11      327.45     10.99 o 
  -1   8   3       25.39       43.99      7.96 o 
   0   8   3       25.16       45.98      6.00 o 
   1   8   3       54.37       55.53      5.93 o 
   2   8   3        3.15        7.46      3.25 o 
   3   8   3       23.51       33.90      5.88 o 
   4   8   3      189.89      182.33      7.88 o 
   5   8   3       16.43       17.79      4.15 o 
   6   8   3      270.20      218.16     10.85 o 
   7   8   3       46.94       50.05      7.94 o 
   8   8   3       46.26       64.66      8.83 o 
   9   8   3      190.66      166.71     13.73 o 
  10   8   3       42.13       49.08     10.89 o 
  11   8   3       43.50       21.81     11.89 o 
 -11   9   3        7.06       28.39     13.77 o 
 -10   9   3        3.24       28.63     10.34 o 
  -9   9   3        0.07        5.54      9.39 o 
  -8   9   3        4.64       12.67      8.02 o 
  -7   9   3       75.69       93.33     12.15 o 
  -6   9   3       34.00       45.92      7.68 o 
  -5   9   3        0.04       10.42      4.61 o 
  -4   9   3      234.34      249.06     11.55 o 
  -3   9   3      189.96      171.98      8.81 o 
  -2   9   3      238.16      216.75     16.08 o 
  -1   9   3       11.73       12.64      4.77 o 
   0   9   3        0.52        9.91      4.19 o 
   1   9   3        1.34        3.54      4.14 o 
   2   9   3      321.96      230.82     10.23 o 
   3   9   3       10.18       10.65      4.70 o 
   4   9   3       21.27       25.21      5.41 o 
   5   9   3        2.10        0.00      4.86 o 
   6   9   3       42.75       33.12      8.08 o 
   7   9   3        0.40        8.77      7.31 o 
   8   9   3      102.37      113.19     11.07 o 
   9   9   3      232.73      197.95     20.10 o 
  10   9   3       18.95       37.77      9.94 o 
  11   9   3        1.78       10.96      9.53 o 
 -10  10   3        4.47       25.28     10.98 o 
  -9  10   3        7.07        5.65      9.04 o 
  -8  10   3        0.12       16.94      9.60 o 
  -7  10   3        2.37        7.60      8.76 o 
  -6  10   3       54.23       76.26      9.97 o 
  -5  10   3       76.77       93.89      8.82 o 
  -4  10   3       36.98       34.41      6.23 o 
  -3  10   3       10.25       24.18      5.95 o 
  -2  10   3      139.93      136.63     14.68 o 
  -1  10   3      217.27      183.12     21.78 o 
   0  10   3      183.04      166.46      9.57 o 
   1  10   3        8.82       14.46      5.41 o 
   2  10   3      880.68      722.98     34.43 o 
   3  10   3       20.92       29.97      6.73 o 
   4  10   3       32.77       50.90      7.83 o 
   5  10   3        7.94        6.51      5.71 o 
   6  10   3      201.10      197.48     12.85 o 
   7  10   3        0.25       15.21      8.29 o 
   8  10   3        5.10       17.62      9.06 o 
   9  10   3       31.71       44.46     10.34 o 
  10  10   3        0.30       19.31     11.94 o 
  -9  11   3       21.17       24.35     12.61 o 
  -8  11   3       31.83       59.14     12.60 o 
  -7  11   3        4.78       22.09      9.62 o 
  -6  11   3        2.65       26.62      7.63 o 
  -5  11   3       55.13       76.43     13.48 o 
  -4  11   3        5.32       18.39      6.23 o 
  -3  11   3       88.22       76.10     12.50 o 
  -2  11   3      126.72       94.28      9.53 o 
  -1  11   3      122.93      128.73     10.98 o 
   0  11   3      123.61      116.22     13.63 o 
   1  11   3       76.11       75.52      8.33 o 
   2  11   3      293.93      231.84     12.42 o 
   3  11   3       52.98       57.28      8.64 o 
   4  11   3       47.69       55.98      9.95 o 
   5  11   3        3.03       11.38      7.13 o 
   6  11   3       60.41      110.80     26.33 o 
   7  11   3       13.55       32.50     12.43 o 
   8  11   3       31.61       34.70     16.78 o 
   9  11   3        1.02       23.50     11.06 o 
  -8  12   3       90.68      135.74     21.47 o 
  -7  12   3        9.59       33.08     25.99 o 
  -6  12   3       93.92      122.08     16.63 o 
  -5  12   3        4.34        8.24      6.74 o 
  -4  12   3        3.29       14.66      6.50 o 
  -3  12   3        5.59       26.77      6.85 o 
  -2  12   3        1.33       13.16      6.35 o 
  -1  12   3        0.83       14.25      6.04 o 
   0  12   3        0.30        4.12      7.63 o 
   1  12   3        6.46        8.62      5.92 o 
   2  12   3       10.47       18.42      6.79 o 
   3  12   3       76.96       96.23     11.43 o 
   4  12   3       17.74       17.25      7.43 o 
   5  12   3      211.20      200.84     15.33 o 
   6  12   3        0.65       11.73      8.25 o 
   7  12   3       12.92       31.34      9.91 o 
  -6  13   3        2.09       19.27     10.92 o 
  -5  13   3       20.97       36.86     12.54 o 
  -4  13   3        0.22       24.01      8.77 o 
  -3  13   3      103.49      105.00     11.44 o 
  -2  13   3        1.89        9.40      8.04 o 
  -1  13   3       10.17        4.54      8.72 o 
   0  13   3       52.38       52.57      9.26 o 
   1  13   3        0.55        7.83      7.02 o 
   2  13   3       24.43       32.74      8.15 o 
   3  13   3       21.69       41.24     11.78 o 
   4  13   3       37.37       57.65      9.82 o 
   5  13   3       27.01       40.27     10.23 o 
   6  13   3       90.24      125.93     14.83 o 
  -3  14   3        6.02       14.13      7.21 o 
  -2  14   3       67.70       68.56     11.04 o 
  -1  14   3        8.41       19.77      8.35 o 
   0  14   3       17.22       29.34     10.04 o 
   1  14   3       95.98       74.08     10.89 o 
   2  14   3        7.24       16.39      7.71 o 
   3  14   3       96.11      112.63     12.20 o 
 -14   0   4       33.80       47.44     15.91 o 
 -13   0   4        0.41       30.60     25.44 o 
 -12   0   4       41.91       67.24     16.22 o 
 -11   0   4       22.59       27.12     25.16 o 
 -10   0   4     2176.14     1849.53     67.58 o 
  -9   0   4      208.53      187.67     14.15 o 
  -8   0   4       31.18       44.71      8.07 o 
  -7   0   4      453.77      544.19     15.64 o 
  -6   0   4      976.22      975.56     22.97 o 
  -5   0   4      278.76      333.56     11.46 o 
  -4   0   4      329.44      226.33      7.36 o 
  -3   0   4      250.11      272.29      7.70 o 
  -2   0   4      227.45      195.43      5.81 o 
  -1   0   4    31787.94    31576.94    638.82 o 
   0   0   4    13277.66    13344.85    272.70 o 
   1   0   4    15140.57    14985.18    303.07 o 
   2   0   4     1019.62     1115.64     23.59 o 
   3   0   4     4630.01     4943.40    110.46 o 
   4   0   4      375.44      480.16     13.04 o 
   5   0   4      834.18      880.97     21.09 o 
   6   0   4      142.23      162.89      7.29 o 
   7   0   4      438.73      396.74     33.83 o 
   8   0   4      425.09      397.71     17.76 o 
   9   0   4       73.17       75.87     12.35 o 
  10   0   4     1113.19     1042.27     37.97 o 
  11   0   4      176.12      165.71     16.08 o 
  12   0   4        0.85       12.20      9.12 o 
  13   0   4       58.07       87.39     14.54 o 
 -14   1   4        4.30       10.52      9.17 o 
 -13   1   4      403.28      315.06     18.66 o 
 -12   1   4       15.20       18.38      7.37 o 
 -11   1   4       30.30       27.30      8.31 o 
 -10   1   4       18.86       22.44      5.64 o 
  -9   1   4      606.52      545.37     14.57 o 
  -8   1   4       12.06       17.78      3.01 o 
  -7   1   4       30.89       46.21      3.79 o 
  -6   1   4      153.16      112.00      5.05 o 
  -5   1   4       25.01       25.35      2.76 o 
  -4   1   4       74.46       84.30      3.42 o 
  -3   1   4     1100.24     1108.12     18.32 o 
  -2   1   4     1082.17     1079.50     17.57 o 
  -1   1   4     9528.83     9983.75    138.04 o 
   0   1   4     2061.47     2258.12     32.60 o 
   1   1   4     1646.70     1789.66     26.68 o 
   2   1   4      456.61      462.83      9.69 o 
   3   1   4      904.95      879.66     14.13 o 
   4   1   4      954.56      903.34     14.83 o 
   5   1   4     1469.96     1635.50     24.63 o 
   6   1   4      408.41      394.96      9.90 o 
   7   1   4     1699.02     1699.11     32.00 o 
   8   1   4      476.87      457.03     16.76 o 
   9   1   4      264.72      274.74     11.27 o 
  10   1   4      557.09      545.90     16.87 o 
  11   1   4       65.50       91.27     10.34 o 
  12   1   4       44.07       68.06      9.65 o 
  13   1   4       47.27       59.92      8.97 o 
 -14   2   4      117.04      147.25     18.89 o 
 -13   2   4       65.77       71.23     11.99 o 
 -12   2   4      268.14      249.16     15.58 o 
 -11   2   4        3.89        8.20      6.58 o 
 -10   2   4      617.23      529.16     17.55 o 
  -9   2   4      117.79      134.51     12.10 o 
  -8   2   4      100.59       96.30      6.16 o 
  -7   2   4        2.77       19.24      2.86 o 
  -6   2   4      381.18      417.25      9.13 o 
  -5   2   4      732.41      860.56     14.41 o 
  -4   2   4     1102.96     1152.96     17.69 o 
  -3   2   4      159.68      187.74      5.50 o 
  -2   2   4     3116.36     3152.14     42.08 o 
  -1   2   4     1652.93     1717.28     24.03 o 
   0   2   4    11611.32    11767.01    158.47 o 
   1   2   4       35.88       63.17      4.99 o 
   2   2   4        2.42        1.16      1.25 o 
   3   2   4     1974.04     1875.04     27.01 o 
   4   2   4      966.49     1245.90     19.45 o 
   5   2   4     1381.88     1364.64     21.48 o 
   6   2   4        0.86        3.33      2.46 o 
   7   2   4      165.89      170.45      6.83 o 
   8   2   4      398.40      354.07     11.93 o 
   9   2   4      104.08      126.70      9.67 o 
  10   2   4      850.88      762.70     23.22 o 
  11   2   4        0.23        1.35      5.38 o 
  12   2   4       10.16       27.23      6.82 o 
  13   2   4       11.65       14.97      8.80 o 
 -14   3   4        4.47       19.70      9.73 o 
 -13   3   4      128.52      165.90     21.55 o 
 -12   3   4       14.47       36.80      9.41 o 
 -11   3   4      512.32      353.41     14.98 o 
 -10   3   4      230.46      194.09     10.77 o 
  -9   3   4      101.04       87.87      7.40 o 
  -8   3   4      594.57      531.02     12.83 o 
  -7   3   4       51.91       66.66      5.83 o 
  -6   3   4      328.48      358.32      8.50 o 
  -5   3   4      669.48      692.13     12.63 o 
  -4   3   4      597.90      834.12     14.09 o 
  -3   3   4     3334.66     3491.40     47.17 o 
  -2   3   4     1421.83     1556.91     22.60 o 
  -1   3   4      282.57      261.94      5.78 o 
   0   3   4     2541.58     2701.37     39.30 o 
   1   3   4      130.54      107.78      3.97 o 
   2   3   4      244.98      240.98      6.88 o 
   3   3   4        1.72        1.07      1.56 o 
   4   3   4       14.36       14.01      2.28 o 
   5   3   4      504.00      497.52     10.41 o 
   6   3   4      270.51      223.75      7.67 o 
   7   3   4      161.47      130.01      6.19 o 
   8   3   4      268.61      239.92     10.26 o 
   9   3   4      304.76      267.39     13.14 o 
  10   3   4      160.88      161.75     11.17 o 
  11   3   4       24.38       39.62      7.51 o 
  12   3   4       59.88       69.64      9.43 o 
  13   3   4      116.10      110.95     12.33 o 
 -13   4   4        2.21        2.22      8.17 o 
 -12   4   4       10.05       22.52      9.36 o 
 -11   4   4        4.90       29.54      7.00 o 
 -10   4   4       59.73       69.53      8.80 o 
  -9   4   4       31.48       42.42      5.79 o 
  -8   4   4       25.48       28.68      4.78 o 
  -7   4   4      284.63      283.67      7.97 o 
  -6   4   4       31.28       22.71      3.17 o 
  -5   4   4      628.80      667.69     12.70 o 
  -4   4   4      799.17      742.57     13.36 o 
  -3   4   4        0.20        2.21      1.60 o 
  -2   4   4      278.03      316.29      7.00 o 
  -1   4   4      381.31      438.63      8.61 o 
   0   4   4     1497.62     1592.04     24.33 o 
   1   4   4       97.94      101.00      5.60 o 
   2   4   4      217.59      231.74      6.57 o 
   3   4   4       75.44      101.32      4.24 o 
   4   4   4       77.91       87.63      4.21 o 
   5   4   4      468.17      413.82     11.04 o 
   6   4   4       26.73       43.05      4.75 o 
   7   4   4      101.83      100.68      6.69 o 
   8   4   4      702.59      612.24     16.82 o 
   9   4   4        4.85        3.64      6.00 o 
  10   4   4       53.22       46.66      7.27 o 
  11   4   4        0.04        7.91      6.08 o 
  12   4   4       24.54       28.65      8.04 o 
  13   4   4       10.05       18.21      8.07 o 
 -13   5   4        8.55       23.66      9.46 o 
 -12   5   4        5.67        0.63      6.26 o 
 -11   5   4        3.40       13.89      6.77 o 
 -10   5   4      210.53      183.71     10.89 o 
  -9   5   4       38.70       79.27      8.13 o 
  -8   5   4        3.70        7.84      3.95 o 
  -7   5   4       45.86       53.78      5.45 o 
  -6   5   4      870.08      929.43     17.01 o 
  -5   5   4      191.53      199.39      6.39 o 
  -4   5   4      333.26      298.06      7.62 o 
  -3   5   4      240.74      243.54      6.55 o 
  -2   5   4     1015.32     1186.83     18.96 o 
  -1   5   4       95.26       99.38      4.00 o 
   0   5   4      613.21      598.23     12.57 o 
   1   5   4     2000.01     2076.42     44.81 o 
   2   5   4      116.01      140.43      4.99 o 
   3   5   4      124.61      131.75      5.02 o 
   4   5   4        2.13        8.22      2.47 o 
   5   5   4      437.55      427.24     10.16 o 
   6   5   4       29.29       38.45      4.60 o 
   7   5   4        5.24        8.50      3.72 o 
   8   5   4       33.26       44.78      5.63 o 
   9   5   4       45.31       51.86      7.51 o 
  10   5   4      103.73      101.99     10.62 o 
  11   5   4        0.00       11.76      6.85 o 
  12   5   4        0.00       20.77      7.38 o 
  13   5   4        5.64       24.13      8.60 o 
 -13   6   4        0.02       33.64     10.44 o 
 -12   6   4       20.06       40.64      8.37 o 
 -11   6   4       79.06       55.92      8.93 o 
 -10   6   4       68.21       66.55     11.08 o 
  -9   6   4       64.78       91.48      8.60 o 
  -8   6   4        4.17       13.56      4.55 o 
  -7   6   4      270.09      238.68      8.83 o 
  -6   6   4       21.21       22.08      3.40 o 
  -5   6   4      125.36      118.07      5.38 o 
  -4   6   4       40.62       44.44      3.95 o 
  -3   6   4      337.74      360.16      8.65 o 
  -2   6   4       16.09       32.86      3.15 o 
  -1   6   4      630.91      747.80     13.67 o 
   0   6   4      593.01      603.55     18.36 o 
   1   6   4      153.49      145.58      5.04 o 
   2   6   4      182.07      176.57      5.93 o 
   3   6   4      118.87       98.62      6.50 o 
   4   6   4      142.68      187.56      6.92 o 
   5   6   4      140.09      132.30      5.83 o 
   6   6   4       94.85      128.12      6.90 o 
   7   6   4       33.19       37.78      5.62 o 
   8   6   4      134.73      137.79      8.94 o 
   9   6   4        6.68       11.14      6.26 o 
  10   6   4       12.98       14.57      6.89 o 
  11   6   4       16.99       26.08      9.08 o 
  12   6   4       95.23       81.67     12.89 o 
 -12   7   4       12.96       32.48      9.91 o 
 -11   7   4       64.19       64.92     11.25 o 
 -10   7   4       17.12       23.33      9.44 o 
  -9   7   4      224.43      203.73     11.28 o 
  -8   7   4      218.20      204.01      9.89 o 
  -7   7   4      113.94      113.92      6.96 o 
  -6   7   4       11.08       16.71      3.37 o 
  -5   7   4        1.11        6.49      2.71 o 
  -4   7   4        2.42        6.02      2.46 o 
  -3   7   4      487.53      477.75     10.96 o 
  -2   7   4       49.70       89.25      4.60 o 
  -1   7   4        0.03        6.43      2.51 o 
   0   7   4        0.23        5.03      2.68 o 
   1   7   4       45.15       57.00      5.05 o 
   2   7   4        9.29       14.76      5.17 o 
   3   7   4      145.23      120.28      6.22 o 
   4   7   4      818.48      740.59     16.43 o 
   5   7   4      366.78      348.12     10.65 o 
   6   7   4      782.56      737.18     20.55 o 
   7   7   4        1.03        9.64      5.50 o 
   8   7   4       19.35       28.88      6.34 o 
   9   7   4       62.26       88.78     12.88 o 
  10   7   4        1.06        7.70      7.05 o 
  11   7   4       22.01       48.62     10.69 o 
  12   7   4       88.99      137.15     14.94 o 
 -12   8   4       15.02       31.49     10.88 o 
 -11   8   4       25.37       31.31      9.93 o 
 -10   8   4       57.46       83.97     10.68 o 
  -9   8   4       54.26       79.67     10.16 o 
  -8   8   4       44.15       66.44      9.06 o 
  -7   8   4       78.24       91.19     11.11 o 
  -6   8   4       38.88       51.16      6.41 o 
  -5   8   4      122.59      118.89     12.05 o 
  -4   8   4      110.01      125.54     11.42 o 
  -3   8   4       93.51       97.41      7.08 o 
  -2   8   4       21.34       23.37      5.63 o 
  -1   8   4      121.21      108.37      9.89 o 
   0   8   4       65.91       65.12      5.37 o 
   1   8   4       84.45       83.70      6.17 o 
   2   8   4      152.49      133.87      6.76 o 
   3   8   4      530.59      461.22     14.05 o 
   4   8   4      117.23      139.70      8.58 o 
   5   8   4      520.85      479.04     14.41 o 
   6   8   4       38.46       42.80      7.03 o 
   7   8   4       51.69       56.64      8.18 o 
   8   8   4      251.85      237.08     12.36 o 
   9   8   4       16.79       34.82      8.96 o 
  10   8   4       11.40       21.33      8.96 o 
  11   8   4       38.46       44.08     10.69 o 
 -11   9   4       28.84       36.91     13.84 o 
 -10   9   4        7.01       23.53      9.84 o 
  -9   9   4       17.11       33.36     12.65 o 
  -8   9   4       45.46       62.10     11.55 o 
  -7   9   4       95.17      106.52     15.66 o 
  -6   9   4      308.76      249.78     15.82 o 
  -5   9   4       61.85       65.28      7.11 o 
  -4   9   4      307.90      276.26     12.09 o 
  -3   9   4      156.20      150.90      8.27 o 
  -2   9   4       14.41       13.53      4.36 o 
  -1   9   4       44.46       54.74      7.04 o 
   0   9   4      493.54      430.14     17.57 o 
   1   9   4      261.30      246.81     14.96 o 
   2   9   4      642.79      532.48     22.82 o 
   3   9   4        1.10       12.61      5.29 o 
   4   9   4      426.00      338.10     13.34 o 
   5   9   4      164.43      155.57      9.54 o 
   6   9   4       60.61       62.77      9.89 o 
   7   9   4       25.29       14.07      6.46 o 
   8   9   4        1.32       21.18      6.84 o 
   9   9   4        0.01        0.27      7.28 o 
  10   9   4        0.55        0.00     10.57 o 
 -10  10   4       17.72       28.71     11.44 o 
  -9  10   4       82.13      142.17     17.88 o 
  -8  10   4       13.91       26.39      9.69 o 
  -7  10   4      167.71      198.51     20.66 o 
  -6  10   4       26.22       48.45     11.50 o 
  -5  10   4        0.43        8.19      8.41 o 
  -4  10   4       22.76       10.60      5.36 o 
  -3  10   4        8.89        5.29      4.92 o 
  -2  10   4      829.40      719.34     26.42 o 
  -1  10   4        3.51       10.18      6.00 o 
   0  10   4       62.75       82.93      8.42 o 
   1  10   4       10.54       15.62      5.30 o 
   2  10   4      309.19      253.45     14.72 o 
   3  10   4      678.28      571.85     20.89 o 
   4  10   4       14.79       12.98      5.78 o 
   5  10   4       64.53       61.70     10.04 o 
   6  10   4      103.98       78.79     10.90 o 
   7  10   4      108.59      136.49     14.38 o 
   8  10   4       12.28       24.60      9.60 o 
   9  10   4        0.04       10.74     11.46 o 
  -9  11   4      106.01      137.47     16.56 o 
  -8  11   4       22.59       48.54     16.38 o 
  -7  11   4       52.71       88.35     13.35 o 
  -6  11   4       88.88      107.53     15.95 o 
  -5  11   4      117.81      130.79     12.50 o 
  -4  11   4       12.81       18.89      6.54 o 
  -3  11   4       23.55       28.98      7.75 o 
  -2  11   4       13.05       27.30      6.79 o 
  -1  11   4        3.97       16.70      8.13 o 
   0  11   4        0.66        6.01      5.18 o 
   1  11   4       48.79       63.90      8.83 o 
   2  11   4      123.54      120.97     11.23 o 
   3  11   4      140.50      154.39     11.48 o 
   4  11   4        5.41       26.74      7.09 o 
   5  11   4       29.90       32.66      8.80 o 
   6  11   4      154.97      165.55     13.82 o 
   7  11   4       65.16       65.69     11.61 o 
   8  11   4       23.75       25.52      9.87 o 
  -8  12   4       13.97       15.75     11.35 o 
  -7  12   4       15.46       45.52     11.69 o 
  -6  12   4        0.06       24.03     11.46 o 
  -5  12   4        1.44       15.84      7.59 o 
  -4  12   4       21.62       19.91     11.83 o 
  -3  12   4        4.27       15.43      6.25 o 
  -2  12   4       13.28       23.21      7.28 o 
  -1  12   4       16.10       31.13      7.42 o 
   0  12   4       12.96       15.24     12.96 o 
   1  12   4       97.37      109.33     13.90 o 
   2  12   4        1.57       20.35      9.42 o 
   3  12   4      197.00      190.81     13.13 o 
   4  12   4        2.06        7.43      6.85 o 
   5  12   4       16.33       22.00      8.94 o 
   6  12   4        0.18        1.65      8.38 o 
   7  12   4        2.91       16.22     12.51 o 
  -6  13   4        5.21       15.98     14.45 o 
  -5  13   4       15.51       37.29     15.42 o 
  -4  13   4        7.04       26.79     13.38 o 
  -3  13   4        3.51        4.37      7.04 o 
  -2  13   4        0.03       16.74     10.46 o 
  -1  13   4       70.71       64.09     10.01 o 
   0  13   4       12.60        6.68      7.19 o 
   1  13   4       18.46       18.05      7.44 o 
   2  13   4       24.76       37.27      8.35 o 
   3  13   4       42.32       60.15     10.13 o 
   4  13   4        4.97       18.72      8.07 o 
   5  13   4       28.89       47.76     10.10 o 
  -3  14   4        5.05       18.45     11.38 o 
  -2  14   4        0.79       21.16      7.81 o 
  -1  14   4        0.88        6.14      7.38 o 
   0  14   4        0.21       13.92      7.88 o 
   1  14   4        3.81       18.15      7.82 o 
   2  14   4        1.51       22.02      8.82 o 
 -14   1   5        6.97       21.26      9.38 o 
 -13   1   5       12.65       27.09     10.38 o 
 -12   1   5       28.89       33.89      8.91 o 
 -11   1   5       20.45       21.12      6.85 o 
 -10   1   5       30.52       42.32      8.79 o 
  -9   1   5       17.62       17.45      4.64 o 
  -8   1   5       13.38       18.78      2.94 o 
  -7   1   5      827.41      810.80     14.75 o 
  -6   1   5      625.96      640.69     13.55 o 
  -5   1   5        0.25        5.84      1.88 o 
  -4   1   5      144.69      128.30      4.57 o 
  -3   1   5     1639.32     1621.03     25.78 o 
  -2   1   5     2559.54     2772.27     41.16 o 
  -1   1   5     3083.91     3079.23     41.22 o 
   0   1   5     2649.66     2830.95     40.70 o 
   1   1   5     2346.74     2708.55     39.60 o 
   2   1   5       30.24       48.80      3.25 o 
   3   1   5        2.84        4.19      1.50 o 
   4   1   5       99.11      131.18      4.51 o 
   5   1   5     1248.55     1366.85     21.70 o 
   6   1   5       74.94       84.52      4.42 o 
   7   1   5       14.28       27.68      4.39 o 
   8   1   5        3.79        2.89      4.63 o 
   9   1   5      394.52      347.88     12.52 o 
  10   1   5       38.76       61.29      8.10 o 
  11   1   5        0.43        6.43      5.56 o 
  12   1   5        3.42       27.96      7.21 o 
  13   1   5        1.16        8.74      7.32 o 
 -14   2   5       22.77       42.15     10.10 o 
 -13   2   5        2.15       19.27      8.73 o 
 -12   2   5      227.35      178.63     14.69 o 
 -11   2   5        2.15       17.61      7.65 o 
 -10   2   5       15.39       28.51      7.46 o 
  -9   2   5        7.95       13.57      4.16 o 
  -8   2   5      396.43      406.59     11.17 o 
  -7   2   5      355.84      412.15      9.61 o 
  -6   2   5       98.19       99.38      4.25 o 
  -5   2   5     1338.02     1307.74     20.21 o 
  -4   2   5       51.05       65.85      4.29 o 
  -3   2   5      353.65      353.54      8.33 o 
  -2   2   5      829.70      873.07     13.74 o 
  -1   2   5      963.66     1020.87     15.73 o 
   0   2   5     2707.24     2773.37     40.31 o 
   1   2   5     2530.72     2645.58     39.06 o 
   2   2   5        0.22        1.52      1.52 o 
   3   2   5      297.39      335.68      8.63 o 
   4   2   5      132.07      149.79      4.98 o 
   5   2   5     1553.15     1671.85     25.75 o 
   6   2   5      214.27      270.30     10.84 o 
   7   2   5      523.67      581.99     13.84 o 
   8   2   5        0.38        0.00      3.60 o 
   9   2   5       53.66       73.87     10.34 o 
  10   2   5       64.02       64.90      9.96 o 
  11   2   5      223.89      198.42     11.26 o 
  12   2   5      225.78      220.61     15.67 o 
  13   2   5        7.03       26.99      8.51 o 
 -14   3   5       49.47       82.84     13.71 o 
 -13   3   5      219.10      210.11     21.91 o 
 -12   3   5      141.60      135.53     16.69 o 
 -11   3   5      457.25      412.03     19.81 o 
 -10   3   5       47.31       36.59      7.46 o 
  -9   3   5        0.43        2.28      3.73 o 
  -8   3   5      430.24      374.15     12.13 o 
  -7   3   5        6.61        6.54      2.76 o 
  -6   3   5      154.95      134.09      5.02 o 
  -5   3   5     1244.25     1294.31     20.53 o 
  -4   3   5     1596.80     1611.22     25.45 o 
  -3   3   5       40.74       70.79      3.09 o 
  -2   3   5        7.82       15.65      1.89 o 
  -1   3   5      234.50      203.02      6.37 o 
   0   3   5       36.69       38.40      4.14 o 
   1   3   5     2007.35     2013.65     31.04 o 
   2   3   5       45.42       53.30      4.04 o 
   3   3   5      171.16      207.51      8.61 o 
   4   3   5     1815.42     1927.93     28.96 o 
   5   3   5       21.54       13.99      2.60 o 
   6   3   5     1472.71     1440.28     25.64 o 
   7   3   5       18.18       31.36      4.61 o 
   8   3   5       29.85       35.58      7.13 o 
   9   3   5       83.04      108.41     16.47 o 
  10   3   5       10.14        8.69      6.10 o 
  11   3   5        2.81       13.12      6.85 o 
  12   3   5        1.46        4.98      6.91 o 
  13   3   5       20.64       54.94     10.05 o 
 -13   4   5      172.18      165.41     17.45 o 
 -12   4   5       48.09       72.28     11.46 o 
 -11   4   5        7.44       24.30      7.78 o 
 -10   4   5      743.31      637.86     20.26 o 
  -9   4   5       22.63       23.34      4.86 o 
  -8   4   5      842.42      808.31     19.79 o 
  -7   4   5        7.37       20.44      3.78 o 
  -6   4   5      147.58      150.42      5.97 o 
  -5   4   5      281.85      288.27      7.46 o 
  -4   4   5     1718.76     1767.24     26.57 o 
  -3   4   5     2036.09     2137.75     30.99 o 
  -2   4   5     1714.58     1619.30     24.32 o 
  -1   4   5     1677.77     1771.21     26.14 o 
   0   4   5      871.07     1019.95     17.82 o 
   1   4   5     1566.86     1600.97     26.01 o 
   2   4   5        6.24       27.87      3.16 o 
   3   4   5     1020.59     1054.69     19.17 o 
   4   4   5      839.51      814.93     16.92 o 
   5   4   5      236.53      228.31      6.97 o 
   6   4   5       18.82       40.63      4.63 o 
   7   4   5      185.83      185.49      7.85 o 
   8   4   5        3.37        6.54      4.43 o 
   9   4   5       29.89       30.92      6.60 o 
  10   4   5       15.81       31.66      7.21 o 
  11   4   5       33.06       33.96      7.71 o 
  12   4   5      189.78      189.33     14.39 o 
  13   4   5        2.07       14.84      9.64 o 
 -13   5   5      168.14      177.50     18.33 o 
 -12   5   5       93.58      104.56     13.70 o 
 -11   5   5      360.21      318.97     14.97 o 
 -10   5   5       42.54       60.48      8.17 o 
  -9   5   5      358.12      332.46     12.45 o 
  -8   5   5        0.16       10.88      4.11 o 
  -7   5   5        6.83        8.27      3.25 o 
  -6   5   5      578.74      517.37     11.46 o 
  -5   5   5      331.01      350.37      8.71 o 
  -4   5   5       97.91       80.98      4.38 o 
  -3   5   5      106.55      117.10      6.11 o 
  -2   5   5       32.17       83.08      4.65 o 
  -1   5   5     1613.03     1708.50     25.84 o 
   0   5   5      532.57      524.46     10.94 o 
   1   5   5      692.75      616.25     15.66 o 
   2   5   5       62.09       72.32      4.49 o 
   3   5   5       13.08       30.66      3.60 o 
   4   5   5      833.70      779.56     16.25 o 
   5   5   5      230.58      232.15      7.33 o 
   6   5   5      967.80      876.10     18.38 o 
   7   5   5       91.39       92.51      7.34 o 
   8   5   5      102.54       97.51      9.40 o 
   9   5   5        1.01        3.34      5.24 o 
  10   5   5       21.36       21.58      6.70 o 
  11   5   5       79.94       72.50      9.97 o 
  12   5   5        0.44       23.08      8.14 o 
 -13   6   5       41.11       49.48     11.45 o 
 -12   6   5      144.61      159.17     15.14 o 
 -11   6   5        5.71       13.45      6.90 o 
 -10   6   5      416.23      352.44     15.50 o 
  -9   6   5      118.94      111.59      9.42 o 
  -8   6   5        0.78        6.29      4.26 o 
  -7   6   5      299.70      270.89      9.69 o 
  -6   6   5      143.41      128.03      6.65 o 
  -5   6   5       68.56       48.51      4.30 o 
  -4   6   5       19.50       30.29      3.33 o 
  -3   6   5       52.30       41.26      4.10 o 
  -2   6   5       51.02       61.36      4.10 o 
  -1   6   5      674.68      630.07     12.34 o 
   0   6   5       35.98       77.56      6.92 o 
   1   6   5      194.24      195.03     10.44 o 
   2   6   5     1813.14     1729.33     30.53 o 
   3   6   5       27.66       53.71      4.26 o 
   4   6   5       27.60       33.08      4.02 o 
   5   6   5     1273.96     1271.84     23.86 o 
   6   6   5      270.70      272.46     10.39 o 
   7   6   5      354.13      331.15     11.80 o 
   8   6   5       17.81       24.41      5.29 o 
   9   6   5        3.53        0.19      5.67 o 
  10   6   5       51.71       54.76      9.79 o 
  11   6   5        0.01       11.55      7.89 o 
  12   6   5       54.65       60.67     11.87 o 
 -12   7   5      173.80      171.54     16.84 o 
 -11   7   5       37.58       44.65     10.42 o 
 -10   7   5        5.52       17.60      6.39 o 
  -9   7   5      105.30      103.82      9.51 o 
  -8   7   5        1.87       11.07      4.66 o 
  -7   7   5      120.59      113.98      7.95 o 
  -6   7   5        7.63        9.26      3.72 o 
  -5   7   5      129.71      130.27      5.97 o 
  -4   7   5      416.61      398.32     10.00 o 
  -3   7   5      119.45      121.75      5.47 o 
  -2   7   5      472.60      466.97     13.96 o 
  -1   7   5      348.21      307.75      9.14 o 
   0   7   5       34.80       35.83      4.21 o 
   1   7   5      187.83      209.09      8.44 o 
   2   7   5       32.13       38.52      4.65 o 
   3   7   5       14.57       24.40      4.34 o 
   4   7   5      863.29      751.22     20.05 o 
   5   7   5      111.54      124.12      7.62 o 
   6   7   5      543.72      474.71     16.26 o 
   7   7   5       40.69       51.29      7.46 o 
   8   7   5       16.06       33.13      7.08 o 
   9   7   5      163.63      159.70     14.69 o 
  10   7   5        4.89        7.97      7.88 o 
  11   7   5       12.78       32.43      9.69 o 
 -11   8   5       41.92       59.18     11.13 o 
 -10   8   5       66.33      103.36     11.88 o 
  -9   8   5       56.50       65.98      9.55 o 
  -8   8   5       60.04       76.36      9.30 o 
  -7   8   5       73.63       80.11      8.08 o 
  -6   8   5       97.44      102.00      9.20 o 
  -5   8   5      161.10      143.01     14.80 o 
  -4   8   5       84.92      104.30      8.67 o 
  -3   8   5      232.96      223.07      9.22 o 
  -2   8   5       20.10       36.95      4.24 o 
  -1   8   5       18.94       21.39      4.32 o 
   0   8   5      139.35      163.71     13.78 o 
   1   8   5       78.51       70.12      5.81 o 
   2   8   5       29.55       31.06      4.67 o 
   3   8   5      236.01      259.17     10.13 o 
   4   8   5        0.42        1.63      4.16 o 
   5   8   5      565.54      464.91     17.17 o 
   6   8   5      214.53      184.99     15.93 o 
   7   8   5        0.08        5.80      5.33 o 
   8   8   5       49.57       43.55      8.03 o 
   9   8   5        0.08       10.51      7.70 o 
  10   8   5       36.71       38.35      9.57 o 
  11   8   5        6.73       28.99      9.67 o 
 -11   9   5       14.81       49.94     14.34 o 
 -10   9   5        1.49       24.76     10.52 o 
  -9   9   5        5.73       34.66      9.92 o 
  -8   9   5        0.06        0.00      7.98 o 
  -7   9   5        4.60       17.56      8.36 o 
  -6   9   5      123.41      131.24     10.95 o 
  -5   9   5      148.56      153.22     13.03 o 
  -4   9   5      353.33      308.35     13.66 o 
  -3   9   5        2.40       18.00      5.78 o 
  -2   9   5       67.53       61.40      6.84 o 
  -1   9   5       58.01       74.04      7.48 o 
   0   9   5      177.69      163.44     12.49 o 
   1   9   5       84.59       89.71      9.16 o 
   2   9   5       14.61       13.71      5.95 o 
   3   9   5      177.11      151.87     10.10 o 
   4   9   5       13.53       13.40      5.49 o 
   5   9   5       14.81       23.54     10.49 o 
   6   9   5       46.14       50.98      8.05 o 
   7   9   5        5.04       14.60      5.96 o 
   8   9   5        4.67       14.88      7.19 o 
   9   9   5        2.05       13.55      8.25 o 
  10   9   5        1.11       12.23      9.27 o 
 -10  10   5        3.64       32.42     11.70 o 
  -9  10   5        3.15       10.16     10.62 o 
  -8  10   5        0.03        2.77      9.08 o 
  -7  10   5       25.44       38.05     10.05 o 
  -6  10   5        0.87        4.10      6.61 o 
  -5  10   5        1.88       13.23      6.36 o 
  -4  10   5        1.66       11.79      5.93 o 
  -3  10   5       23.66       21.27      5.61 o 
  -2  10   5       31.40       38.74      6.61 o 
  -1  10   5       24.30       35.83      6.46 o 
   0  10   5      201.39      164.87     10.41 o 
   1  10   5       47.69       37.59      7.11 o 
   2  10   5      738.56      628.50     21.10 o 
   3  10   5       10.75       12.96      6.01 o 
   4  10   5      258.04      244.62     13.11 o 
   5  10   5        6.60       14.42      6.99 o 
   6  10   5        0.44        5.74      9.44 o 
   7  10   5        3.37       22.99      9.16 o 
   8  10   5       50.80       48.84     10.55 o 
   9  10   5        1.86       17.64     11.18 o 
  -9  11   5        0.35       22.90     10.73 o 
  -8  11   5       40.21       63.80     13.70 o 
  -7  11   5        2.78       23.94      9.79 o 
  -6  11   5       21.08       36.35     10.51 o 
  -5  11   5       18.08       32.67      8.20 o 
  -4  11   5        2.29        6.38      6.20 o 
  -3  11   5        4.48        8.85      5.63 o 
  -2  11   5        2.28        0.00      6.37 o 
  -1  11   5       98.07       87.18     10.00 o 
   0  11   5        9.40       12.83      5.92 o 
   1  11   5        0.19        0.00      5.62 o 
   2  11   5       69.22       73.46      9.39 o 
   3  11   5        0.01        4.20      6.07 o 
   4  11   5        2.33       15.34      6.55 o 
   5  11   5      248.42      209.48     16.51 o 
   6  11   5       13.51       14.79      8.40 o 
   7  11   5        0.18       23.79      8.95 o 
   8  11   5       21.95       32.89     10.36 o 
  -7  12   5       26.07       47.03     19.19 o 
  -6  12   5       14.78       29.63      8.49 o 
  -5  12   5       12.21       25.96     11.26 o 
  -4  12   5       86.41       73.05     11.62 o 
  -3  12   5       28.85       33.03      9.01 o 
  -2  12   5        8.24       14.76      6.92 o 
  -1  12   5       37.70       41.84      8.31 o 
   0  12   5        5.05       14.18      6.88 o 
   1  12   5       35.94       48.39      8.94 o 
   2  12   5       21.81       12.24      7.37 o 
   3  12   5        0.14       12.77      7.61 o 
   4  12   5        0.73       11.21      6.91 o 
   5  12   5       47.23       57.31     11.17 o 
   6  12   5       72.00      108.75     13.50 o 
   7  12   5        9.28       23.91      9.84 o 
  -6  13   5       61.53       70.68     14.77 o 
  -5  13   5        2.00       27.63     19.94 o 
  -4  13   5       15.95       31.41     16.66 o 
  -3  13   5        0.68        6.89     10.09 o 
  -2  13   5       27.86       27.39      9.84 o 
  -1  13   5       75.08       81.46     10.79 o 
   0  13   5        5.05       18.73      8.53 o 
   1  13   5        7.94       19.03      7.66 o 
   2  13   5       12.29       27.94      9.40 o 
   3  13   5       20.23       36.17      9.33 o 
   4  13   5        0.74       16.51      7.15 o 
   5  13   5       31.47       41.33     10.54 o 
  -2  14   5        1.98       32.44     16.30 o 
  -1  14   5        1.26       11.40      8.00 o 
   0  14   5       53.75       62.21     10.58 o 
   1  14   5        5.98       22.33      8.59 o 
   2  14   5       18.72       33.51     10.68 o 
 -14   0   6       28.43       39.60     13.66 o 
 -13   0   6      214.66      193.82     21.18 o 
 -12   0   6      150.62      161.13     23.24 o 
 -11   0   6       79.24       54.39     13.24 o 
 -10   0   6       68.45      112.98     17.73 o 
  -9   0   6      288.41      291.95     20.93 o 
  -8   0   6      432.38      355.60     18.57 o 
  -7   0   6      389.82      326.43     13.96 o 
  -6   0   6     3275.69     3241.98     63.64 o 
  -5   0   6      195.69      182.97     13.96 o 
  -4   0   6       16.32       12.56      2.27 o 
  -3   0   6     5642.50     5908.99    109.09 o 
  -2   0   6       10.07       52.59      3.73 o 
  -1   0   6     2335.64     2284.79     44.84 o 
   0   0   6     5118.91     5903.33    109.08 o 
   1   0   6       10.09       10.01      2.67 o 
   2   0   6      148.43      211.41      8.57 o 
   3   0   6      977.42     1163.94     26.26 o 
   4   0   6      274.89      314.69     11.78 o 
   5   0   6     2599.73     2783.96     59.16 o 
   6   0   6      324.39      244.14     10.13 o 
   7   0   6      343.31      318.78     15.59 o 
   8   0   6      713.66      633.95     24.12 o 
   9   0   6       65.70       76.12     15.83 o 
  10   0   6        6.22       10.55      6.98 o 
  11   0   6       33.94       42.31     10.49 o 
  12   0   6       23.01        7.91     10.47 o 
  13   0   6       12.71       13.85     12.09 o 
 -14   1   6      196.40      169.43     17.26 o 
 -13   1   6        0.12        0.41      7.20 o 
 -12   1   6       38.14       47.00      9.31 o 
 -11   1   6      103.00      100.93     12.63 o 
 -10   1   6     1012.88      864.90     28.75 o 
  -9   1   6      295.69      267.95     14.35 o 
  -8   1   6       81.35       99.54      6.39 o 
  -7   1   6       13.39       25.03      4.08 o 
  -6   1   6     1227.15     1126.39     18.39 o 
  -5   1   6      167.55      139.35      4.44 o 
  -4   1   6      683.88      668.46     13.32 o 
  -3   1   6     2388.61     2692.43     43.94 o 
  -2   1   6      218.88      163.02      4.31 o 
  -1   1   6     8961.96     9883.92    134.55 o 
   0   1   6     4103.27     4480.91     63.20 o 
   1   1   6     4246.44     4216.74     64.10 o 
   2   1   6       25.26       38.45      3.26 o 
   3   1   6       60.91       78.56      4.22 o 
   4   1   6     1118.94     1324.38     21.04 o 
   5   1   6       75.34      113.79      4.85 o 
   6   1   6      416.80      482.27     11.76 o 
   7   1   6      250.39      231.37     14.40 o 
   8   1   6      306.10      280.10     14.29 o 
   9   1   6       77.30       68.03      9.54 o 
  10   1   6      391.73      354.67     13.65 o 
  11   1   6        2.69        5.05      5.51 o 
  12   1   6       11.78       20.60      8.83 o 
  13   1   6       78.11      106.32     12.64 o 
 -14   2   6        0.32       15.52      9.41 o 
 -13   2   6      195.21      172.67     15.71 o 
 -12   2   6      139.71      159.73     16.95 o 
 -11   2   6      185.04      170.36     14.10 o 
 -10   2   6       38.93       43.57      8.53 o 
  -9   2   6      162.70      130.42      9.16 o 
  -8   2   6      552.83      522.60     14.41 o 
  -7   2   6       21.14       28.73      3.68 o 
  -6   2   6        0.25        4.82      2.42 o 
  -5   2   6      798.46      679.18     14.28 o 
  -4   2   6       56.43       98.96      4.65 o 
  -3   2   6      806.12      767.16     14.66 o 
  -2   2   6     4568.28     5079.31     73.41 o 
  -1   2   6     1572.65     1524.64     22.47 o 
   0   2   6      230.28      298.37      7.38 o 
   1   2   6       13.02       18.19      2.45 o 
   2   2   6        0.94        3.00      2.20 o 
   3   2   6        0.01       11.39      2.57 o 
   4   2   6      444.84      364.95      9.29 o 
   5   2   6     1134.84     1176.32     26.23 o 
   6   2   6        1.22        4.35      2.81 o 
   7   2   6      222.52      239.41      9.85 o 
   8   2   6      191.80      187.82     11.79 o 
   9   2   6      133.55      178.32     10.03 o 
  10   2   6       21.48       31.97      7.75 o 
  11   2   6        0.65       15.16      6.49 o 
  12   2   6        0.05        5.68      6.60 o 
  13   2   6       49.73       54.68      9.74 o 
 -13   3   6        0.28       13.42      9.06 o 
 -12   3   6      207.09      189.41     18.08 o 
 -11   3   6        0.63        6.14      6.94 o 
 -10   3   6       21.64       22.28      6.73 o 
  -9   3   6      138.15      125.95      9.03 o 
  -8   3   6       10.05       30.85      4.34 o 
  -7   3   6       46.05       50.92      4.94 o 
  -6   3   6      457.35      444.50     12.16 o 
  -5   3   6     1312.83     1275.08     23.09 o 
  -4   3   6      720.10      729.72     14.87 o 
  -3   3   6      331.73      327.82      7.16 o 
  -2   3   6        4.30        2.97      1.42 o 
  -1   3   6      414.76      424.73      9.31 o 
   0   3   6     2333.23     2304.93     35.20 o 
   1   3   6      507.33      566.83     12.51 o 
   2   3   6     1291.21     1463.81     24.50 o 
   3   3   6      623.87      780.20     15.40 o 
   4   3   6      403.44      491.50     11.61 o 
   5   3   6       38.13       61.57      4.20 o 
   6   3   6       88.87      112.46      7.56 o 
   7   3   6       11.61       21.88      4.41 o 
   8   3   6      277.36      215.17     10.87 o 
   9   3   6      461.03      404.79     15.75 o 
  10   3   6       10.02        9.95      6.27 o 
  11   3   6        4.62       20.42      6.40 o 
  12   3   6        0.18       21.10      7.86 o 
  13   3   6       42.18       66.95     10.70 o 
 -13   4   6       87.86       77.99     14.77 o 
 -12   4   6        6.50        4.67      8.02 o 
 -11   4   6       68.64       86.98     14.61 o 
 -10   4   6       84.82      101.94     12.34 o 
  -9   4   6       12.19       10.36      4.47 o 
  -8   4   6       83.89      113.96      6.89 o 
  -7   4   6       15.50       25.45      3.96 o 
  -6   4   6       79.62       98.87      5.62 o 
  -5   4   6      463.16      461.69      9.95 o 
  -4   4   6      476.50      462.98      9.79 o 
  -3   4   6      838.60      811.59     14.24 o 
  -2   4   6      569.67      614.19     11.49 o 
  -1   4   6        4.22        4.62      1.92 o 
   0   4   6       51.33       61.78      4.22 o 
   1   4   6      310.17      319.99      8.65 o 
   2   4   6      940.46     1040.62     19.10 o 
   3   4   6      803.84      840.99     16.63 o 
   4   4   6      239.39      249.24      7.99 o 
   5   4   6       19.08       36.08      4.08 o 
   6   4   6       70.94       78.95      6.60 o 
   7   4   6        4.57       11.24      4.12 o 
   8   4   6      150.74      138.68      9.62 o 
   9   4   6       43.00       57.13      7.95 o 
  10   4   6       39.07       33.71      7.85 o 
  11   4   6        0.00       18.46      7.43 o 
  12   4   6        1.33       23.19      7.78 o 
 -13   5   6        0.17        7.44      8.53 o 
 -12   5   6       13.08       22.85      8.68 o 
 -11   5   6       51.02       52.61     10.66 o 
 -10   5   6       11.11       14.33      5.64 o 
  -9   5   6       10.26       16.20      5.35 o 
  -8   5   6       22.34       26.37      5.23 o 
  -7   5   6      475.71      462.43     12.83 o 
  -6   5   6       12.52       18.42      3.82 o 
  -5   5   6        9.96       11.73      3.62 o 
  -4   5   6      155.16      170.00      5.79 o 
  -3   5   6       48.75       67.66      4.76 o 
  -2   5   6      230.25      223.91      6.48 o 
  -1   5   6      964.29      981.57     16.85 o 
   0   5   6      963.53      874.71     17.68 o 
   1   5   6      150.17      151.36      5.90 o 
   2   5   6      301.66      288.47      8.59 o 
   3   5   6        2.06        2.81      2.50 o 
   4   5   6        1.93        3.29      2.62 o 
   5   5   6        0.04        5.79      2.73 o 
   6   5   6       75.66       78.61      6.92 o 
   7   5   6      118.01      117.71      8.01 o 
   8   5   6      131.79      141.43     10.26 o 
   9   5   6        8.23        7.22      5.64 o 
  10   5   6       10.56       22.43      8.55 o 
  11   5   6       12.49       27.68      7.28 o 
  12   5   6       36.95       37.83      9.80 o 
 -12   6   6        2.69       13.51     12.11 o 
 -11   6   6       22.77       34.14      9.09 o 
 -10   6   6      118.04      152.46     10.93 o 
  -9   6   6       14.58        7.70      5.17 o 
  -8   6   6      144.18      149.38      8.93 o 
  -7   6   6       41.12       50.02      5.46 o 
  -6   6   6       11.35       19.92      3.84 o 
  -5   6   6      171.50      172.95      7.37 o 
  -4   6   6        0.04        2.63      2.44 o 
  -3   6   6       93.09      109.48      5.70 o 
  -2   6   6       48.18       61.31      4.65 o 
  -1   6   6       13.73       21.83      2.96 o 
   0   6   6       72.22       58.12      4.55 o 
   1   6   6        5.78        9.80      2.95 o 
   2   6   6       24.75       45.64      4.57 o 
   3   6   6        8.18       19.61      3.63 o 
   4   6   6      390.21      357.82     13.42 o 
   5   6   6      221.08      213.66      8.15 o 
   6   6   6       95.77       99.31      8.21 o 
   7   6   6        1.33        8.04      4.47 o 
   8   6   6       51.25       55.68      8.17 o 
   9   6   6        8.18        9.64      7.36 o 
  10   6   6       14.78        7.47      8.01 o 
  11   6   6       15.36       22.93      9.94 o 
  12   6   6       12.16       14.29     10.24 o 
 -12   7   6       19.74       61.84     15.83 o 
 -11   7   6      136.57      167.69     14.73 o 
 -10   7   6        0.72       12.05      6.35 o 
  -9   7   6      277.30      238.45     11.60 o 
  -8   7   6      127.51      136.99      9.47 o 
  -7   7   6        2.84       10.68      3.78 o 
  -6   7   6        0.01        5.40      3.61 o 
  -5   7   6       46.25       61.16      5.63 o 
  -4   7   6      194.10      208.10      7.93 o 
  -3   7   6      100.20      107.50      5.73 o 
  -2   7   6       31.99       36.23      5.84 o 
  -1   7   6      537.53      474.01     15.48 o 
   0   7   6       41.88       37.72      4.20 o 
   1   7   6       45.46       52.73      6.23 o 
   2   7   6       82.20       91.97      6.63 o 
   3   7   6      209.24      197.69      8.64 o 
   4   7   6      294.33      265.74     10.81 o 
   5   7   6       10.88       10.38      4.51 o 
   6   7   6        6.12        9.61      4.77 o 
   7   7   6       30.96       49.02      6.94 o 
   8   7   6      200.80      202.68     11.65 o 
   9   7   6       28.66       24.00      8.99 o 
  10   7   6        0.05        0.00      7.88 o 
  11   7   6       41.24       52.70     15.45 o 
 -11   8   6       72.37       86.23     13.63 o 
 -10   8   6       29.75       58.90      9.46 o 
  -9   8   6       11.61       27.72      9.93 o 
  -8   8   6      165.84      183.48     12.80 o 
  -7   8   6       55.84       66.90      9.18 o 
  -6   8   6      348.03      296.08     13.54 o 
  -5   8   6        3.42        7.74      5.37 o 
  -4   8   6      247.17      191.61     15.84 o 
  -3   8   6      134.81      134.66      7.37 o 
  -2   8   6      154.54      141.70      6.76 o 
  -1   8   6      106.40       96.38     11.21 o 
   0   8   6       93.20       88.77      6.88 o 
   1   8   6      421.91      348.19     18.84 o 
   2   8   6       69.30       50.54      6.04 o 
   3   8   6        5.55        6.35      3.67 o 
   4   8   6      388.56      340.70     12.93 o 
   5   8   6        0.10        5.40      7.23 o 
   6   8   6      298.42      286.30     12.94 o 
   7   8   6      159.80      136.92     10.62 o 
   8   8   6       18.16       26.40      7.04 o 
   9   8   6       13.31       18.88      8.70 o 
  10   8   6       21.90       35.59     10.00 o 
 -11   9   6       28.56       51.79     15.21 o 
 -10   9   6       17.53       34.18     12.17 o 
  -9   9   6      144.35      180.44     16.90 o 
  -8   9   6       92.00      109.71     13.81 o 
  -7   9   6      198.52      180.88     12.21 o 
  -6   9   6       48.85       63.20      8.61 o 
  -5   9   6       78.12       87.95      9.60 o 
  -4   9   6        8.57       19.13      6.34 o 
  -3   9   6      312.89      314.10     21.34 o 
  -2   9   6      328.42      279.82     12.55 o 
  -1   9   6        0.20        6.80      4.50 o 
   0   9   6      341.52      325.15     25.14 o 
   1   9   6      111.84      102.70      9.18 o 
   2   9   6       10.20       10.30      4.69 o 
   3   9   6      598.56      448.75     33.13 o 
   4   9   6       68.27       82.97      9.38 o 
   5   9   6       49.90       48.63      9.12 o 
   6   9   6       40.58       32.69      7.38 o 
   7   9   6       24.05       35.55      8.19 o 
   8   9   6       27.84       31.25      8.36 o 
   9   9   6        1.51       17.29      8.48 o 
  10   9   6       12.77       26.14     10.00 o 
 -10  10   6      131.33      173.36     16.79 o 
  -9  10   6       68.00       90.80     14.20 o 
  -8  10   6       31.93       57.38     12.35 o 
  -7  10   6        0.00       17.69      9.45 o 
  -6  10   6      234.53      225.13     13.24 o 
  -5  10   6       53.37       66.07      9.73 o 
  -4  10   6        8.93       24.92     10.49 o 
  -3  10   6      143.90      145.68     11.44 o 
  -2  10   6       18.77       18.02      5.83 o 
  -1  10   6      207.61      161.79     15.97 o 
   0  10   6       23.18       15.32      5.86 o 
   1  10   6        0.17       10.61      5.35 o 
   2  10   6      120.56      122.01     10.51 o 
   3  10   6       44.53       68.31      8.67 o 
   4  10   6        0.61        8.37      6.26 o 
   5  10   6       20.99       25.25     10.47 o 
   6  10   6       50.16       47.95      9.13 o 
   7  10   6       35.83       59.21     10.39 o 
   8  10   6       27.33       32.49      9.95 o 
   9  10   6       21.19       34.59     16.19 o 
  -8  11   6        0.01       16.11     10.10 o 
  -7  11   6      271.41      233.45     18.00 o 
  -6  11   6       58.40       67.27     10.10 o 
  -5  11   6        1.67       17.74      7.61 o 
  -4  11   6       18.52       36.68      8.85 o 
  -3  11   6        0.97       15.97      6.82 o 
  -2  11   6       16.52       18.71      6.51 o 
  -1  11   6       11.28       20.92      6.72 o 
   0  11   6        0.13        8.01      5.82 o 
   1  11   6       70.56       68.90     10.94 o 
   2  11   6       97.98       99.74     10.72 o 
   3  11   6       43.04       55.43      8.60 o 
   4  11   6        7.73        5.44      6.52 o 
   5  11   6        1.89       15.34      9.76 o 
   6  11   6        0.89        2.06      7.92 o 
   7  11   6        8.64       11.47      9.20 o 
   8  11   6       13.77       35.01     10.13 o 
  -7  12   6        0.47       13.71     11.19 o 
  -6  12   6       64.12       83.12     14.21 o 
  -5  12   6        0.47       18.63      8.56 o 
  -4  12   6       14.22       35.72     12.59 o 
  -3  12   6        3.70       19.45      8.14 o 
  -2  12   6        0.20       12.28      7.15 o 
  -1  12   6       64.86       89.02     15.28 o 
   0  12   6        0.00        0.57     13.03 o 
   1  12   6       55.61       53.28      9.30 o 
   2  12   6       23.63       29.87      7.88 o 
   3  12   6       52.69       51.30      8.89 o 
   4  12   6        0.03        5.36      6.39 o 
   5  12   6       29.60       36.96      9.67 o 
   6  12   6       72.42       69.10     11.57 o 
  -5  13   6       11.03       38.25     20.26 o 
  -4  13   6        1.93        4.95      9.20 o 
  -3  13   6       59.24       50.76     11.03 o 
  -2  13   6       17.39       19.44      8.98 o 
  -1  13   6       15.02       15.44      8.19 o 
   0  13   6        3.53       11.79     10.57 o 
   1  13   6       25.15       31.61      9.25 o 
   2  13   6        0.67       11.89      7.31 o 
   3  13   6       31.74       49.71      8.34 o 
   4  13   6        0.13        1.24      8.93 o 
  -1  14   6        0.05       15.35      9.67 o 
   0  14   6        9.13       26.47      8.60 o 
 -14   1   7        3.26        5.62     10.33 o 
 -13   1   7       42.14       56.32     11.13 o 
 -12   1   7       73.72       67.21     11.18 o 
 -11   1   7        1.42       16.44      7.15 o 
 -10   1   7       10.54       16.41      6.48 o 
  -9   1   7       76.77       89.83      8.83 o 
  -8   1   7      173.55      189.52      8.77 o 
  -7   1   7      175.01      181.74      6.91 o 
  -6   1   7      112.89      107.71      5.14 o 
  -5   1   7     2692.99     2712.25     42.52 o 
  -4   1   7       54.35       64.65      4.11 o 
  -3   1   7      681.19      766.73     14.84 o 
  -2   1   7        3.47        9.69      2.01 o 
  -1   1   7     1114.48     1103.72     17.50 o 
   0   1   7     2646.81     2702.31     40.26 o 
   1   1   7      253.52      231.68      6.79 o 
   2   1   7      157.94      177.72      6.75 o 
   3   1   7       26.78       24.92      3.26 o 
   4   1   7      149.59      155.35      5.57 o 
   5   1   7       40.81       47.73      4.06 o 
   6   1   7       59.52       71.33      4.76 o 
   7   1   7       14.99       18.59      4.76 o 
   8   1   7        0.07        2.58      3.70 o 
   9   1   7      111.64      134.43     10.67 o 
  10   1   7        9.11       30.17      7.39 o 
  11   1   7       45.67       39.54      7.75 o 
  12   1   7       30.78       24.83     10.18 o 
  13   1   7        0.91        0.00      8.72 o 
 -13   2   7       39.84       56.29     18.89 o 
 -12   2   7       40.64       52.29     10.23 o 
 -11   2   7       22.97       40.04      9.15 o 
 -10   2   7      516.58      419.70     19.01 o 
  -9   2   7       13.88       25.78      5.66 o 
  -8   2   7       84.37      108.56      7.17 o 
  -7   2   7      108.28      111.92      5.75 o 
  -6   2   7       27.29       44.19      4.42 o 
  -5   2   7      523.09      564.01     12.80 o 
  -4   2   7      345.28      312.49      8.64 o 
  -3   2   7      832.15      796.54     15.46 o 
  -2   2   7     1899.01     2019.03     29.03 o 
  -1   2   7     2994.81     3145.12     46.23 o 
   0   2   7      462.11      494.33     11.48 o 
   1   2   7      572.78      549.98     12.47 o 
   2   2   7        9.41       12.12      2.49 o 
   3   2   7      343.09      324.23      9.46 o 
   4   2   7       75.75       77.68      5.01 o 
   5   2   7      204.64      178.68      6.22 o 
   6   2   7      470.90      511.29     14.02 o 
   7   2   7       53.99       69.33      7.83 o 
   8   2   7      131.59      148.81      9.87 o 
   9   2   7      104.18      127.70     13.11 o 
  10   2   7        8.39       19.41      6.47 o 
  11   2   7       23.77       37.29      8.02 o 
  12   2   7        5.04       20.15      7.39 o 
 -13   3   7       10.11       18.30     10.06 o 
 -12   3   7      153.07      163.50     16.84 o 
 -11   3   7        0.59       12.30      7.17 o 
 -10   3   7      149.81      141.87     15.34 o 
  -9   3   7      130.58      124.58     10.15 o 
  -8   3   7      247.04      222.09      8.62 o 
  -7   3   7        2.79        4.06      3.22 o 
  -6   3   7      142.37      133.16      6.24 o 
  -5   3   7     1181.36     1221.99     22.65 o 
  -4   3   7      403.75      401.03     10.34 o 
  -3   3   7     1842.46     1906.58     31.49 o 
  -2   3   7       37.09       46.62      3.24 o 
  -1   3   7      981.24     1031.80     18.43 o 
   0   3   7      213.15      186.16      6.19 o 
   1   3   7     1516.70     1462.32     26.28 o 
   2   3   7      344.90      350.63      9.56 o 
   3   3   7      314.43      334.98      9.37 o 
   4   3   7      776.16      728.46     16.77 o 
   5   3   7      396.09      363.36     11.83 o 
   6   3   7       95.41      115.81      7.30 o 
   7   3   7      158.69      169.84      8.50 o 
   8   3   7      104.50      121.77     12.43 o 
   9   3   7       69.60      105.40     10.32 o 
  10   3   7        0.24        8.68      6.10 o 
  11   3   7        1.07       12.42      6.74 o 
  12   3   7      104.21      125.92     12.53 o 
 -13   4   7      103.76      118.77     15.10 o 
 -12   4   7        9.47       13.20      8.76 o 
 -11   4   7      474.54      388.31     19.38 o 
 -10   4   7        0.78       12.20      6.98 o 
  -9   4   7      303.45      279.72     11.30 o 
  -8   4   7       67.77       76.59      6.64 o 
  -7   4   7        7.06        7.98      3.31 o 
  -6   4   7      320.21      264.80      9.07 o 
  -5   4   7      120.40      127.24      6.19 o 
  -4   4   7     1751.57     1746.59     28.25 o 
  -3   4   7     1023.96     1084.48     18.07 o 
  -2   4   7      925.19      973.18     16.49 o 
  -1   4   7     1506.34     1523.00     25.43 o 
   0   4   7      220.23      237.77      7.24 o 
   1   4   7      879.20      808.15     17.11 o 
   2   4   7       47.50       55.69      5.29 o 
   3   4   7       34.03       57.95      4.98 o 
   4   4   7        9.27       16.81      3.62 o 
   5   4   7        2.43        5.83      3.01 o 
   6   4   7      204.24      197.70      8.80 o 
   7   4   7       67.66       86.98      8.88 o 
   8   4   7      216.37      186.03     10.77 o 
   9   4   7       24.90       23.81      6.82 o 
  10   4   7      102.35      114.34     13.78 o 
  11   4   7       42.13       50.53      8.87 o 
  12   4   7        3.58       16.82      8.31 o 
 -13   5   7       14.75       37.40     10.38 o 
 -12   5   7       99.13       87.18     13.11 o 
 -11   5   7       12.74       28.03      8.53 o 
 -10   5   7      516.77      463.87     18.30 o 
  -9   5   7        2.34       12.30      5.12 o 
  -8   5   7      121.69      119.98      7.31 o 
  -7   5   7      644.78      585.03     15.05 o 
  -6   5   7      160.85      148.17      7.07 o 
  -5   5   7      550.54      503.63     13.03 o 
  -4   5   7      989.92      933.65     19.06 o 
  -3   5   7      846.75      825.87     15.25 o 
  -2   5   7      324.31      262.94      7.30 o 
  -1   5   7      397.97      277.79      8.17 o 
   0   5   7       27.30       51.64      5.73 o 
   1   5   7      136.53      138.26      6.00 o 
   2   5   7     1658.80     1470.16     28.89 o 
   3   5   7      298.52      315.71     11.90 o 
   4   5   7      157.03      145.44      6.99 o 
   5   5   7      288.78      303.49     14.09 o 
   6   5   7      154.88      147.12      8.09 o 
   7   5   7      202.22      190.58      9.37 o 
   8   5   7        1.57        8.74      5.42 o 
   9   5   7       63.69       32.28      8.27 o 
  10   5   7       13.17       28.94      7.40 o 
  11   5   7       33.98       32.32      7.82 o 
  12   5   7       52.96       48.80      9.47 o 
 -12   6   7       35.21       38.83     14.76 o 
 -11   6   7       56.31       65.98     11.19 o 
 -10   6   7       22.95       46.94      7.86 o 
  -9   6   7       43.26       56.51      7.75 o 
  -8   6   7      185.02      170.67      9.42 o 
  -7   6   7      318.60      290.34     10.43 o 
  -6   6   7       74.42       78.28      6.58 o 
  -5   6   7       20.59       25.87      4.05 o 
  -4   6   7      572.53      514.18     13.12 o 
  -3   6   7      575.50      571.90     14.87 o 
  -2   6   7     2225.23     2081.12     31.89 o 
  -1   6   7      471.33      440.62     10.17 o 
   0   6   7      451.47      470.11     13.23 o 
   1   6   7       24.62       17.75      3.29 o 
   2   6   7       96.74      110.50      5.94 o 
   3   6   7        0.03        6.16      3.19 o 
   4   6   7     1130.53      936.40     27.38 o 
   5   6   7       82.39       84.09      6.59 o 
   6   6   7      188.78      178.36      8.99 o 
   7   6   7        7.75        6.43      4.79 o 
   8   6   7        3.26        2.17      5.65 o 
   9   6   7      141.27      142.07     14.29 o 
  10   6   7       44.16       38.96      8.62 o 
  11   6   7       18.34       24.25      9.83 o 
 -12   7   7      107.11      147.58     25.58 o 
 -11   7   7        2.96       16.04      8.13 o 
 -10   7   7      251.37      243.52     12.14 o 
  -9   7   7      164.26      154.59     13.00 o 
  -8   7   7       36.98       58.64      7.72 o 
  -7   7   7       16.44       23.67      5.12 o 
  -6   7   7        2.31        7.00      3.81 o 
  -5   7   7      706.42      638.76     15.94 o 
  -4   7   7        0.71        4.02      3.32 o 
  -3   7   7      883.79      825.86     16.18 o 
  -2   7   7       56.16       85.13      6.00 o 
  -1   7   7      777.01      749.85     16.26 o 
   0   7   7      318.28      278.62     10.58 o 
   1   7   7        1.24        7.63      3.50 o 
   2   7   7      565.26      485.20     19.20 o 
   3   7   7       10.48       13.57      4.36 o 
   4   7   7       27.39       37.20      6.07 o 
   5   7   7      163.03      161.98      9.63 o 
   6   7   7      237.53      207.48     10.93 o 
   7   7   7      145.48      141.45     12.66 o 
   8   7   7       18.41       28.03      7.84 o 
   9   7   7       45.73       46.11      9.59 o 
  10   7   7        1.99       15.77      8.37 o 
  11   7   7        6.14       17.34     14.04 o 
 -11   8   7        0.45       21.18     12.11 o 
 -10   8   7       50.85       87.51     11.53 o 
  -9   8   7       58.85       88.02     13.33 o 
  -8   8   7        6.70       21.96      8.20 o 
  -7   8   7       95.82       92.31     11.13 o 
  -6   8   7      101.05      123.37     10.93 o 
  -5   8   7        1.83       12.36      5.43 o 
  -4   8   7      894.76      861.18     21.36 o 
  -3   8   7      130.74      132.66      8.40 o 
  -2   8   7      122.26      126.19      7.14 o 
  -1   8   7       84.13       89.12     11.84 o 
   0   8   7       46.70       46.04      5.95 o 
   1   8   7       75.82       84.13      7.46 o 
   2   8   7       60.93       63.63      6.92 o 
   3   8   7       38.47       34.71      5.45 o 
   4   8   7       45.27       59.21      7.37 o 
   5   8   7       11.52       17.53      6.07 o 
   6   8   7      102.93       89.56      9.85 o 
   7   8   7       86.57       82.23      9.36 o 
   8   8   7        8.40       24.90      8.30 o 
   9   8   7        3.00       14.68      8.27 o 
  10   8   7        0.96       10.87      9.28 o 
 -10   9   7        8.68       22.31     10.88 o 
  -9   9   7        0.62       13.08      9.66 o 
  -8   9   7        9.47       31.01     12.75 o 
  -7   9   7        8.54       20.55      7.60 o 
  -6   9   7        3.90       13.66      6.59 o 
  -5   9   7      226.52      222.07     12.49 o 
  -4   9   7       37.10       37.87      7.50 o 
  -3   9   7       58.98       66.34      9.61 o 
  -2   9   7      200.68      205.48     10.49 o 
  -1   9   7        0.12        3.58      4.51 o 
   0   9   7        0.01        3.38      4.81 o 
   1   9   7       65.72       49.49      7.11 o 
   2   9   7      422.50      378.04     24.27 o 
   3   9   7       27.08       47.36      7.56 o 
   4   9   7       83.00      100.87      9.88 o 
   5   9   7        0.15       12.38      6.15 o 
   6   9   7        6.37        9.53      6.08 o 
   7   9   7        0.01       16.64      6.94 o 
   8   9   7        3.24        8.52      6.47 o 
   9   9   7        4.03       17.00      8.90 o 
  -9  10   7        5.27       44.04     11.45 o 
  -8  10   7       12.79       32.88     10.07 o 
  -7  10   7        5.26       10.04      7.88 o 
  -6  10   7        0.86       11.02      7.28 o 
  -5  10   7       11.38       14.03      6.64 o 
  -4  10   7      101.08       88.07     11.46 o 
  -3  10   7       15.57        4.08      7.91 o 
  -2  10   7       10.58        8.86      6.31 o 
  -1  10   7       20.21       19.03      6.62 o 
   0  10   7        6.01       16.00     12.34 o 
   1  10   7      107.05       99.12     16.48 o 
   2  10   7        7.53       20.36      6.39 o 
   3  10   7        2.71        7.63      6.52 o 
   4  10   7       73.87       79.87      9.92 o 
   5  10   7       49.19       56.49      9.87 o 
   6  10   7        9.51        4.32      7.57 o 
   7  10   7        0.25        3.84      7.63 o 
   8  10   7        0.96        7.85      8.05 o 
  -8  11   7       49.37      107.21     17.84 o 
  -7  11   7       37.04       75.73     21.31 o 
  -6  11   7        1.00        3.32      7.42 o 
  -5  11   7        9.52       24.33      8.15 o 
  -4  11   7        7.52       13.68      7.67 o 
  -3  11   7        0.00        3.78      6.52 o 
  -2  11   7        4.28        7.80      6.89 o 
  -1  11   7        1.01        2.68      6.19 o 
   0  11   7       13.96       21.29      7.50 o 
   1  11   7        2.29        7.48      7.35 o 
   2  11   7       54.14       34.35      7.76 o 
   3  11   7       10.90       37.69      7.75 o 
   4  11   7        5.81       13.58      7.21 o 
   5  11   7        0.41        2.08     11.59 o 
   6  11   7       50.81       55.29     10.61 o 
   7  11   7       29.41       40.16     16.38 o 
  -7  12   7        4.13       17.64     12.19 o 
  -6  12   7       58.48       67.45     11.58 o 
  -5  12   7       10.86       33.64      9.36 o 
  -4  12   7       23.86       32.02     11.42 o 
  -3  12   7        7.50       23.90      8.32 o 
  -2  12   7       14.33       21.47     10.17 o 
  -1  12   7       70.02       77.05     12.11 o 
   0  12   7        0.53        3.48      7.76 o 
   1  12   7        9.46       23.00      7.87 o 
   2  12   7        8.68       15.13      7.94 o 
   3  12   7       13.32       26.27      7.39 o 
   4  12   7        0.01       12.95     10.26 o 
   5  12   7       36.72       33.85     10.33 o 
   6  12   7        3.27       11.29      9.75 o 
  -4  13   7        2.13       31.12      9.47 o 
  -3  13   7       38.34       49.07     10.91 o 
  -2  13   7       31.15       43.37     11.22 o 
  -1  13   7        1.25       14.83      8.41 o 
   0  13   7       93.23       70.81     20.99 o 
   1  13   7        0.10        5.10      6.63 o 
   2  13   7        9.82       11.96      7.34 o 
   3  13   7        8.74       14.54      8.45 o 
 -13   0   8       65.26       82.44     29.08 o 
 -12   0   8      110.11       82.67     17.32 o 
 -11   0   8        1.70        6.13      9.10 o 
 -10   0   8      426.38      370.74     25.84 o 
  -9   0   8      756.70      698.13     27.17 o 
  -8   0   8        0.41        7.15      5.23 o 
  -7   0   8      879.39      816.51     28.32 o 
  -6   0   8       65.41       42.00      7.47 o 
  -5   0   8      440.03      433.48     12.56 o 
  -4   0   8     3204.05     3167.77     62.18 o 
  -3   0   8      116.69      176.06      7.16 o 
  -2   0   8     3945.09     4201.34     80.06 o 
  -1   0   8      197.71      215.41     12.35 o 
   0   0   8     6844.49     7012.58    130.40 o 
   1   0   8     5034.83     5247.98    112.99 o 
   2   0   8       23.06       29.30      4.67 o 
   3   0   8       22.87       58.10      6.09 o 
   4   0   8     1484.15     1497.27     34.34 o 
   5   0   8      427.44      374.41     13.59 o 
   6   0   8       12.98       26.04      5.28 o 
   7   0   8      465.79      421.85     18.99 o 
   8   0   8      169.97      151.65     13.92 o 
   9   0   8        0.10        0.56      8.10 o 
  10   0   8      323.35      235.61     20.22 o 
  11   0   8        4.47       18.11     11.02 o 
  12   0   8       18.03       39.16     13.17 o 
 -13   1   8       75.52       79.30     12.52 o 
 -12   1   8      151.27      159.80     15.62 o 
 -11   1   8      123.16      133.08     14.62 o 
 -10   1   8       43.29       38.21      9.77 o 
  -9   1   8       71.10       63.58      7.00 o 
  -8   1   8     1091.55      975.29     23.21 o 
  -7   1   8       67.44       75.60      6.86 o 
  -6   1   8      974.36      968.98     22.03 o 
  -5   1   8      396.64      306.54      8.76 o 
  -4   1   8      414.92      424.76     10.39 o 
  -3   1   8     4895.79     5328.61     70.84 o 
  -2   1   8      275.03      322.06      8.27 o 
  -1   1   8     2608.57     3108.58     43.30 o 
   0   1   8       27.89       60.57      6.07 o 
   1   1   8       79.47       72.03      4.47 o 
   2   1   8     1692.55     1779.92     29.11 o 
   3   1   8        1.63        9.28      3.31 o 
   4   1   8     1403.02     1396.05     24.70 o 
   5   1   8      239.03      228.89      7.36 o 
   6   1   8      198.20      165.47      7.29 o 
   7   1   8      200.52      207.88     10.46 o 
   8   1   8      132.61      138.39     12.94 o 
   9   1   8      340.54      304.55     13.74 o 
  10   1   8       14.20        9.86      6.55 o 
  11   1   8        0.16       11.52      6.83 o 
  12   1   8       15.14       17.90      8.46 o 
 -13   2   8       18.31       20.64      8.66 o 
 -12   2   8       17.87       17.48      7.95 o 
 -11   2   8       24.12       37.66      8.96 o 
 -10   2   8       85.90       81.54     13.63 o 
  -9   2   8      623.59      530.13     18.48 o 
  -8   2   8        2.97        0.00      3.52 o 
  -7   2   8      218.60      206.99      9.15 o 
  -6   2   8      810.45      782.74     16.75 o 
  -5   2   8      238.55      234.93      7.87 o 
  -4   2   8      731.72      655.45     14.20 o 
  -3   2   8       44.30       75.59      4.43 o 
  -2   2   8       51.31       47.33      3.26 o 
  -1   2   8        2.14        5.09      2.14 o 
   0   2   8     3043.35     3428.49     50.80 o 
   1   2   8      650.53      619.94     14.07 o 
   2   2   8       89.51      104.93      5.35 o 
   3   2   8      183.23      173.20      9.63 o 
   4   2   8      171.31      167.41      6.80 o 
   5   2   8      458.11      405.50     13.50 o 
   6   2   8      383.13      350.54     13.00 o 
   7   2   8      384.26      360.65     13.82 o 
   8   2   8      161.58      185.00     10.69 o 
   9   2   8      111.17      103.10     10.67 o 
  10   2   8       35.36       47.96      8.12 o 
  11   2   8       33.43       38.63      8.39 o 
  12   2   8        5.45       23.40      8.02 o 
 -13   3   8      139.01      148.11     27.04 o 
 -12   3   8        5.59        9.80      6.88 o 
 -11   3   8       22.61       20.55      7.92 o 
 -10   3   8       12.33       26.18      7.00 o 
  -9   3   8        7.15       10.51      5.12 o 
  -8   3   8      310.71      281.62     13.05 o 
  -7   3   8       39.67       40.40      5.04 o 
  -6   3   8      163.94      185.92      9.90 o 
  -5   3   8      384.71      346.47     10.06 o 
  -4   3   8      154.07      177.05      7.91 o 
  -3   3   8     1350.40     1333.30     23.95 o 
  -2   3   8        7.68       17.69      2.45 o 
  -1   3   8     3632.08     3844.69     56.60 o 
   0   3   8      485.57      486.05     11.31 o 
   1   3   8     1242.64     1300.82     24.46 o 
   2   3   8       32.01       54.14      4.92 o 
   3   3   8      257.65      245.12      8.20 o 
   4   3   8      206.40      178.40      7.17 o 
   5   3   8       62.11       73.66      5.73 o 
   6   3   8       87.44       90.76      7.56 o 
   7   3   8        2.00        1.60      4.70 o 
   8   3   8      148.09      160.86     10.21 o 
   9   3   8      180.76      173.12     11.74 o 
  10   3   8       40.64       46.25      8.31 o 
  11   3   8        7.39       20.73      7.01 o 
  12   3   8        8.81       24.04      9.36 o 
 -13   4   8        8.44       18.65      8.99 o 
 -12   4   8        4.09       12.96      8.08 o 
 -11   4   8       37.31       46.30     15.85 o 
 -10   4   8       22.68       26.02      7.12 o 
  -9   4   8      215.32      199.07     13.80 o 
  -8   4   8      173.11      168.70      8.20 o 
  -7   4   8       64.61       73.12      6.56 o 
  -6   4   8      153.81      128.48      6.58 o 
  -5   4   8      188.94      176.33      7.28 o 
  -4   4   8     1146.93     1205.67     22.84 o 
  -3   4   8       43.69       72.39      6.60 o 
  -2   4   8      417.76      438.91      9.50 o 
  -1   4   8        0.56        6.47      2.48 o 
   0   4   8      505.33      497.85     11.85 o 
   1   4   8       25.11       26.04      4.19 o 
   2   4   8      754.25      765.63     16.23 o 
   3   4   8       18.98       22.14      3.74 o 
   4   4   8        7.56       10.86      3.82 o 
   5   4   8        1.76        5.78      3.33 o 
   6   4   8       26.23       30.29      5.75 o 
   7   4   8       34.83       38.13      5.80 o 
   8   4   8       88.25       85.59      9.31 o 
   9   4   8       55.25       52.57      8.41 o 
  10   4   8        2.02        9.08      7.73 o 
  11   4   8        7.79       19.25      7.31 o 
  12   4   8        6.35       12.91      8.55 o 
 -12   5   8        1.17       21.79      9.44 o 
 -11   5   8        0.10       13.17      8.20 o 
 -10   5   8      160.77      171.43     18.88 o 
  -9   5   8       86.30      115.00     10.99 o 
  -8   5   8       27.31       38.81      5.51 o 
  -7   5   8       17.60       25.82      4.87 o 
  -6   5   8       14.83       17.34      3.79 o 
  -5   5   8        5.70        8.54      3.42 o 
  -4   5   8      363.11      352.87     10.56 o 
  -3   5   8        8.62       14.45      3.34 o 
  -2   5   8        1.02       10.44      2.53 o 
  -1   5   8       10.05        9.72      2.65 o 
   0   5   8        1.74        7.36      3.16 o 
   1   5   8       28.00       45.75      4.57 o 
   2   5   8       70.30       85.05      6.24 o 
   3   5   8       15.29       22.02      4.60 o 
   4   5   8       41.77       56.54      5.66 o 
   5   5   8      113.78      110.93      6.76 o 
   6   5   8        5.79       10.87      4.25 o 
   7   5   8       73.67       84.88      7.89 o 
   8   5   8       49.45       58.44      8.86 o 
   9   5   8        0.60        1.17      6.49 o 
  10   5   8       39.97       35.61      8.10 o 
  11   5   8       32.61       51.40      9.88 o 
 -12   6   8       17.74       25.45      9.80 o 
 -11   6   8      106.00      136.33     15.26 o 
 -10   6   8        6.33       27.68      8.70 o 
  -9   6   8      142.20      157.17     13.63 o 
  -8   6   8       65.51       65.92      6.82 o 
  -7   6   8       52.28       74.27      7.07 o 
  -6   6   8      138.86      129.30      7.19 o 
  -5   6   8        6.41       14.60      3.90 o 
  -4   6   8      237.35      232.30      8.73 o 
  -3   6   8      208.07      212.59      8.18 o 
  -2   6   8       19.50       20.21      3.25 o 
  -1   6   8      641.53      618.83     22.32 o 
   0   6   8       86.11      105.37     10.47 o 
   1   6   8        5.39       15.71      3.51 o 
   2   6   8      361.00      329.45     13.45 o 
   3   6   8       44.80       54.01      5.29 o 
   4   6   8      169.56      189.98      8.47 o 
   5   6   8       57.69       64.61      7.11 o 
   6   6   8       22.14       30.70      5.34 o 
   7   6   8        4.16       13.78      5.12 o 
   8   6   8       22.20       28.06      8.20 o 
   9   6   8       33.87       40.55      9.60 o 
  10   6   8        0.23        8.33      8.40 o 
  11   6   8        8.24       12.85      9.06 o 
 -11   7   8        1.65        7.02     10.24 o 
 -10   7   8      148.27      151.35     13.74 o 
  -9   7   8       40.71       42.17      7.55 o 
  -8   7   8       51.66       52.10      7.34 o 
  -7   7   8        0.20        6.08      4.58 o 
  -6   7   8      227.36      229.46      9.59 o 
  -5   7   8       47.97       44.74      5.45 o 
  -4   7   8      191.11      202.17      8.67 o 
  -3   7   8       69.49       83.67      6.76 o 
  -2   7   8     1029.93     1011.02     22.59 o 
  -1   7   8      448.45      417.92     12.58 o 
   0   7   8      260.35      247.19     10.24 o 
   1   7   8       78.16       85.22      7.32 o 
   2   7   8       90.92       98.51      7.46 o 
   3   7   8        8.50       13.55      4.42 o 
   4   7   8       95.38      116.83      8.48 o 
   5   7   8       86.12       76.14      9.02 o 
   6   7   8      108.83      123.66     10.64 o 
   7   7   8       63.44       77.71     10.34 o 
   8   7   8       24.37       13.66      7.61 o 
   9   7   8       13.79       17.91      8.66 o 
  10   7   8        4.24        4.35      8.03 o 
 -11   8   8       60.47       90.67     26.28 o 
 -10   8   8       40.33       59.80     15.08 o 
  -9   8   8      434.48      437.50     24.13 o 
  -8   8   8       31.40       53.89     11.05 o 
  -7   8   8       29.98       44.58      9.19 o 
  -6   8   8       10.67       16.01      5.14 o 
  -5   8   8       14.54       16.31      4.88 o 
  -4   8   8        5.96       17.55      4.89 o 
  -3   8   8       76.11       91.84      8.50 o 
  -2   8   8      437.51      378.88     14.43 o 
  -1   8   8      101.44      107.55     12.82 o 
   0   8   8      478.37      399.89     13.62 o 
   1   8   8      161.37      142.47     12.34 o 
   2   8   8       13.55       16.48      4.69 o 
   3   8   8      651.86      536.11     26.51 o 
   4   8   8        0.12       10.45      4.72 o 
   5   8   8       57.73       74.03      8.94 o 
   6   8   8       59.58       76.46      9.33 o 
   7   8   8       31.46       44.87      8.36 o 
   8   8   8       53.54       45.60      9.63 o 
   9   8   8        4.58       18.72      8.97 o 
  10   8   8        2.80       14.50      9.44 o 
 -10   9   8       98.21      150.53     16.87 o 
  -9   9   8        3.48       24.17     14.12 o 
  -8   9   8       88.79      120.27     16.47 o 
  -7   9   8        2.09       20.65      7.29 o 
  -6   9   8      242.86      203.21     15.79 o 
  -5   9   8      110.74      129.79     14.53 o 
  -4   9   8       23.19       32.61      8.05 o 
  -3   9   8      325.04      303.54     20.82 o 
  -2   9   8       38.89       49.06      9.02 o 
  -1   9   8      214.80      190.15     21.14 o 
   0   9   8        3.47       11.19      5.23 o 
   1   9   8      105.80      112.62     10.05 o 
   2   9   8      329.24      266.49     12.56 o 
   3   9   8      137.69      131.46     10.85 o 
   4   9   8      213.31      183.74     10.31 o 
   5   9   8        6.08        7.70      5.98 o 
   6   9   8       39.39       57.20      8.99 o 
   7   9   8       84.73       89.78     10.11 o 
   8   9   8        1.95       21.42      8.14 o 
   9   9   8       53.23       91.74     13.36 o 
  -9  10   8       87.05      133.47     16.16 o 
  -8  10   8       14.94       34.22     11.24 o 
  -7  10   8      300.82      287.18     16.78 o 
  -6  10   8       68.92      101.66     16.38 o 
  -5  10   8        2.31        0.00      7.18 o 
  -4  10   8        6.78       15.54      7.48 o 
  -3  10   8        5.21       16.18     12.28 o 
  -2  10   8      214.12      166.92     25.42 o 
  -1  10   8      200.41      194.29     24.14 o 
   0  10   8      157.41      142.95     10.20 o 
   1  10   8      322.64      256.47     24.39 o 
   2  10   8      151.87      147.78     12.99 o 
   3  10   8       11.22       23.28      7.03 o 
   4  10   8        4.93       10.45      6.67 o 
   5  10   8       15.35       19.50      8.08 o 
   6  10   8        1.00        8.10      8.03 o 
   7  10   8       72.56       62.89     10.89 o 
   8  10   8       21.72       28.14     11.59 o 
  -8  11   8      242.19      241.25     19.44 o 
  -7  11   8        0.39       10.01     18.84 o 
  -6  11   8       91.24       96.99     13.23 o 
  -5  11   8       94.03      110.68     13.71 o 
  -4  11   8       50.36       56.68     10.25 o 
  -3  11   8      118.84      113.92     20.99 o 
  -2  11   8       19.49       32.08      8.52 o 
  -1  11   8       76.98       75.61     14.77 o 
   0  11   8       45.14       53.65      8.59 o 
   1  11   8       58.39       60.88      9.74 o 
   2  11   8       98.57      102.52     10.75 o 
   3  11   8        8.52       13.76      7.21 o 
   4  11   8       84.62       93.88     15.54 o 
   5  11   8        6.57        8.77      9.07 o 
   6  11   8       41.51       66.52     11.86 o 
   7  11   8        0.24       26.14      9.43 o 
  -6  12   8        1.56        0.57      8.83 o 
  -5  12   8        3.46       15.95      9.55 o 
  -4  12   8       50.88       64.12     11.45 o 
  -3  12   8        0.01       21.02      7.96 o 
  -2  12   8       73.80       99.12     14.49 o 
  -1  12   8        0.60       16.84      8.37 o 
   0  12   8       18.34       19.23      8.77 o 
   1  12   8      131.14      141.70     16.25 o 
   2  12   8       20.39       26.46      7.33 o 
   3  12   8       75.16       85.82     10.81 o 
   4  12   8        8.48       11.83      9.46 o 
   5  12   8        0.09        9.08      9.10 o 
  -4  13   8       33.07       60.20     11.90 o 
  -3  13   8        3.69       10.50      8.78 o 
  -2  13   8        0.02       13.39     11.31 o 
  -1  13   8       24.11       39.96      9.39 o 
   0  13   8       30.37       33.92     20.39 o 
   1  13   8       61.06       63.45     11.24 o 
   2  13   8       10.72       24.44      8.21 o 
 -13   1   9        1.16       18.97      8.27 o 
 -12   1   9       11.80       13.46     11.53 o 
 -11   1   9        3.90       15.52      7.34 o 
 -10   1   9      323.14      249.87     15.39 o 
  -9   1   9        6.03       16.13      4.70 o 
  -8   1   9       38.86       46.25      5.99 o 
  -7   1   9       26.08       38.55      5.54 o 
  -6   1   9      249.03      255.58     10.10 o 
  -5   1   9      676.50      656.43     17.00 o 
  -4   1   9      474.42      482.93     11.65 o 
  -3   1   9      143.37      161.79      5.12 o 
  -2   1   9        6.43       11.82      2.48 o 
  -1   1   9     3629.26     3908.01     58.15 o 
   0   1   9       85.41       83.19      5.26 o 
   1   1   9      487.05      477.41     14.69 o 
   2   1   9       53.49       70.52      5.20 o 
   3   1   9        0.16        5.73      2.92 o 
   4   1   9      100.78       91.49      5.98 o 
   5   1   9        4.34        6.84      3.39 o 
   6   1   9      314.73      305.02     13.50 o 
   7   1   9        5.10       10.48      4.74 o 
   8   1   9       17.40       15.93      6.20 o 
   9   1   9        3.49        7.66      6.70 o 
  10   1   9       30.97       48.18      9.24 o 
  11   1   9       15.26       11.44      7.23 o 
  12   1   9        3.90        3.58      7.95 o 
 -13   2   9        1.09        6.48     16.47 o 
 -12   2   9       79.96       82.38     12.62 o 
 -11   2   9       11.64       33.52      8.69 o 
 -10   2   9        5.33       17.10      7.49 o 
  -9   2   9      149.36      153.36     10.11 o 
  -8   2   9        4.22        6.13      3.80 o 
  -7   2   9      470.38      444.07     14.19 o 
  -6   2   9        0.26        1.59      3.15 o 
  -5   2   9      573.64      568.01     13.68 o 
  -4   2   9       14.98       19.02      3.37 o 
  -3   2   9        7.46       11.26      2.81 o 
  -2   2   9       53.99       52.56      3.75 o 
  -1   2   9      143.21      162.36      6.08 o 
   0   2   9      549.24      591.34     12.91 o 
   1   2   9      131.80      115.91      6.75 o 
   2   2   9      513.13      514.82     12.47 o 
   3   2   9      260.23      297.17      9.73 o 
   4   2   9      301.64      301.41      9.52 o 
   5   2   9      187.22      202.06      7.96 o 
   6   2   9       93.64      109.93      7.85 o 
   7   2   9      166.66      160.99     10.55 o 
   8   2   9       49.97       74.63     12.18 o 
   9   2   9       68.00       60.02      8.91 o 
  10   2   9       20.05       33.41      8.51 o 
  11   2   9        1.96       24.09      9.91 o 
  12   2   9       12.55       15.12      8.45 o 
 -13   3   9       39.27       83.08     13.84 o 
 -12   3   9        1.39       12.45      8.04 o 
 -11   3   9       84.45       96.97     14.93 o 
 -10   3   9      519.76      421.32     17.65 o 
  -9   3   9      365.15      309.54     14.41 o 
  -8   3   9       95.43      109.61      8.77 o 
  -7   3   9       46.87       58.11      6.91 o 
  -6   3   9      282.94      282.09     16.74 o 
  -5   3   9       49.11       62.94      5.53 o 
  -4   3   9      881.35      845.99     17.69 o 
  -3   3   9      933.95      854.24     20.98 o 
  -2   3   9       39.50       65.85      4.18 o 
  -1   3   9     1602.93     1490.44     25.70 o 
   0   3   9        0.71        4.46      2.94 o 
   1   3   9        0.08        5.01      2.83 o 
   2   3   9      144.31      164.41      6.93 o 
   3   3   9      379.88      383.04     12.65 o 
   4   3   9      100.43      111.05      6.48 o 
   5   3   9      157.40      155.76      8.46 o 
   6   3   9      546.20      485.79     16.32 o 
   7   3   9       12.31        8.70      6.06 o 
   8   3   9      199.16      195.66     11.46 o 
   9   3   9       77.09       98.00     10.60 o 
  10   3   9        3.17       13.39      7.00 o 
  11   3   9       40.69       56.41     12.46 o 
 -12   4   9      227.05      211.75     18.43 o 
 -11   4   9       10.89       37.75     10.74 o 
 -10   4   9       69.34       84.36     11.19 o 
  -9   4   9      711.85      586.35     20.50 o 
  -8   4   9        5.11        4.46      4.80 o 
  -7   4   9     2030.77     1843.62     33.64 o 
  -6   4   9      212.38      205.78      8.41 o 
  -5   4   9      458.47      410.59     12.84 o 
  -4   4   9      130.38      131.51      6.43 o 
  -3   4   9        3.62       12.20      3.44 o 
  -2   4   9     1148.58     1241.91     20.74 o 
  -1   4   9      375.45      394.09     10.33 o 
   0   4   9      600.11      564.78     13.95 o 
   1   4   9        1.45        6.74      3.02 o 
   2   4   9      319.25      321.99      9.97 o 
   3   4   9       51.34       65.22      6.01 o 
   4   4   9        3.20        1.52      3.26 o 
   5   4   9      709.84      688.97     17.89 o 
   6   4   9        0.53        8.79      4.64 o 
   7   4   9      266.30      211.93     13.20 o 
   8   4   9        0.97        3.55      6.75 o 
   9   4   9       84.21       66.74      9.29 o 
  10   4   9        2.94       11.29      7.05 o 
  11   4   9       30.38       40.17      9.74 o 
 -12   5   9       18.35       19.30      8.28 o 
 -11   5   9      108.42      116.83     13.96 o 
 -10   5   9       22.31       37.30      8.38 o 
  -9   5   9      121.53      120.86     11.30 o 
  -8   5   9     1332.47     1200.32     28.50 o 
  -7   5   9      303.49      261.14     10.16 o 
  -6   5   9     1020.56      924.79     20.40 o 
  -5   5   9      360.00      345.84     10.99 o 
  -4   5   9      646.26      565.18     14.22 o 
  -3   5   9      908.32      899.86     20.27 o 
  -2   5   9       10.00       14.01      3.20 o 
  -1   5   9       75.09       72.88      5.43 o 
   0   5   9      335.03      353.75     14.29 o 
   1   5   9      309.45      249.95     13.92 o 
   2   5   9       65.77       86.11      6.26 o 
   3   5   9       18.99       30.54      4.17 o 
   4   5   9      973.15      883.17     20.46 o 
   5   5   9      113.16      118.23      8.97 o 
   6   5   9      271.09      263.40     14.42 o 
   7   5   9        8.01       11.67      5.08 o 
   8   5   9       59.28       80.99     12.51 o 
   9   5   9      136.27      150.93     13.39 o 
  10   5   9       83.48       66.30      9.58 o 
  11   5   9       28.29       21.23      8.22 o 
 -12   6   9       56.98       94.05     20.54 o 
 -11   6   9       11.05       13.65      8.78 o 
 -10   6   9       85.55      104.21     12.28 o 
  -9   6   9       15.54       28.04      7.59 o 
  -8   6   9       22.09       29.62      5.44 o 
  -7   6   9      497.14      443.98     13.66 o 
  -6   6   9      132.90      122.21      7.44 o 
  -5   6   9     1235.44     1164.02     29.63 o 
  -4   6   9      222.39      197.79      8.28 o 
  -3   6   9      119.85      109.72      6.45 o 
  -2   6   9      631.22      540.51     15.19 o 
  -1   6   9        0.16        8.05      3.16 o 
   0   6   9      594.04      548.21     14.21 o 
   1   6   9       59.94       75.00      6.27 o 
   2   6   9      227.48      226.33      8.72 o 
   3   6   9      138.54      130.98      7.27 o 
   4   6   9      145.98      141.74      8.19 o 
   5   6   9      753.43      675.34     18.54 o 
   6   6   9      168.39      169.39     10.23 o 
   7   6   9      200.42      175.21     11.99 o 
   8   6   9       35.92       48.62     10.00 o 
   9   6   9       55.85       45.18     14.85 o 
  10   6   9        1.74       14.01      8.96 o 
 -11   7   9       25.46       38.70      9.97 o 
 -10   7   9      149.31      181.69     19.23 o 
  -9   7   9        0.95        0.71      6.63 o 
  -8   7   9      365.87      365.88     14.02 o 
  -7   7   9      113.36      119.18      8.49 o 
  -6   7   9       10.38       19.20      4.84 o 
  -5   7   9        1.41       10.38      4.14 o 
  -4   7   9      394.88      347.10     12.36 o 
  -3   7   9       64.72       90.24      7.49 o 
  -2   7   9      238.52      214.76     11.08 o 
  -1   7   9      310.13      293.94     10.67 o 
   0   7   9       85.78       90.44      9.65 o 
   1   7   9      546.02      473.09     37.14 o 
   2   7   9        4.72        6.36      4.26 o 
   3   7   9       76.01       92.24      8.75 o 
   4   7   9      655.25      545.08     37.43 o 
   6   7   9      271.17      251.73     12.61 o 
   7   7   9       23.46       40.43      7.72 o 
   8   7   9        9.86       24.09     11.14 o 
   9   7   9       37.77       35.01      9.82 o 
  10   7   9        2.53       19.81      9.74 o 
 -10   8   9       54.30       90.76     18.04 o 
  -9   8   9       11.64       27.66      9.41 o 
  -8   8   9        3.38       26.13      9.03 o 
  -7   8   9      340.96      313.15     14.99 o 
  -6   8   9        8.04       19.46      5.94 o 
  -5   8   9      575.86      488.65     17.60 o 
  -4   8   9       21.36       21.10      6.66 o 
  -3   8   9      145.53      147.95      9.98 o 
  -2   8   9      230.40      200.91     13.46 o 
  -1   8   9       22.77       15.68      5.36 o 
   0   8   9        1.18        8.78      4.79 o 
   1   8   9       44.28       40.26      6.12 o 
   2   8   9       12.99       17.38      5.14 o 
   3   8   9      150.11      144.61      9.63 o 
   4   8   9      165.79      147.52     10.53 o 
   5   8   9      171.48      129.11     10.26 o 
   6   8   9        0.42       14.52      6.50 o 
   7   8   9       85.59      102.81     10.82 o 
   8   8   9        1.37        2.93      7.36 o 
   9   8   9        3.50       33.24     10.22 o 
 -10   9   9       92.42      134.21     20.92 o 
  -9   9   9       96.21      100.82     20.66 o 
  -8   9   9        1.04       27.33      9.79 o 
  -7   9   9        0.09        8.01      8.72 o 
  -6   9   9        0.06       12.37      7.87 o 
  -5   9   9        2.24        7.26      6.75 o 
  -4   9   9      443.74      385.24     18.08 o 
  -3   9   9      241.51      223.59     13.86 o 
  -2   9   9       13.50       19.48      8.15 o 
  -1   9   9        2.13       10.24      6.19 o 
   0   9   9      140.34      139.03     19.65 o 
   1   9   9      227.56      177.09     12.61 o 
   2   9   9       91.69       97.88     10.31 o 
   3   9   9        7.39       11.90      5.39 o 
   4   9   9       31.66       52.39      7.34 o 
   5   9   9        4.06       15.77      6.79 o 
   6   9   9       58.86       69.19     10.86 o 
   7   9   9        0.08       15.46      7.60 o 
   8   9   9       29.54       26.44      8.67 o 
  -9  10   9        2.95        5.76     21.26 o 
  -8  10   9       29.52       37.90     14.92 o 
  -7  10   9        1.85       16.92      7.70 o 
  -6  10   9        6.16       13.82      8.83 o 
  -5  10   9       60.25       45.38     10.47 o 
  -4  10   9       16.26       20.26      8.12 o 
  -3  10   9        0.30        0.00      7.67 o 
  -2  10   9       38.79       34.22      8.66 o 
  -1  10   9       10.93       23.14     10.01 o 
   0  10   9        0.22        5.90      7.83 o 
   1  10   9        0.40        7.45      5.39 o 
   2  10   9       65.53       60.26      8.92 o 
   3  10   9        0.01        6.04      6.22 o 
   4  10   9        0.05        0.00      8.70 o 
   5  10   9       39.08       45.24      9.84 o 
   6  10   9       11.71       30.32      8.84 o 
   7  10   9        4.57       17.05      8.17 o 
  -7  11   9        4.23       30.56     10.12 o 
  -6  11   9        0.94        7.75      8.38 o 
  -5  11   9        5.05        0.04      7.97 o 
  -4  11   9        3.15        6.19      7.17 o 
  -3  11   9        0.04       11.79      7.48 o 
  -2  11   9        4.02       14.52      8.22 o 
  -1  11   9       38.02       42.77      9.90 o 
   0  11   9        0.44       11.63      8.72 o 
   1  11   9       42.28       67.21     11.90 o 
   2  11   9        1.93       15.36      6.87 o 
   3  11   9        0.01       20.89      7.53 o 
   4  11   9        2.17       18.82      8.77 o 
   5  11   9       36.80       50.07     11.49 o 
   6  11   9        0.70       10.54      9.00 o 
  -5  12   9       25.92       28.08     11.09 o 
  -4  12   9        0.11       14.94     10.82 o 
  -3  12   9        0.61       17.82      8.88 o 
  -2  12   9       73.99       76.93     12.12 o 
  -1  12   9        4.20       11.30     12.54 o 
   0  12   9       88.77       81.62     21.71 o 
   1  12   9        0.40        9.99      8.04 o 
   2  12   9       55.34       60.05      9.93 o 
   3  12   9       13.65       26.39      8.74 o 
   4  12   9        0.00       14.55      9.73 o 
  -2  13   9        7.65       24.31      8.84 o 
  -1  13   9      206.85      170.37     22.44 o 
   0  13   9        0.14        4.28      9.28 o 
   1  13   9       12.32       15.66      8.50 o 
 -13   0  10      110.23      126.57     41.10 o 
 -12   0  10      276.43      240.70     23.40 o 
 -11   0  10       45.55       71.97     29.36 o 
 -10   0  10      254.75      224.67     39.98 o 
  -9   0  10      174.13      177.81     14.37 o 
  -8   0  10      469.93      490.19     22.44 o 
  -7   0  10     1431.18     1286.14     40.65 o 
  -6   0  10      436.74      400.58     26.58 o 
  -5   0  10     2793.97     2634.83     68.75 o 
  -4   0  10      142.41      151.34     10.89 o 
  -3   0  10     1022.03      914.44     28.12 o 
  -2   0  10      126.40      117.65      7.10 o 
  -1   0  10      409.77      447.77     14.29 o 
   0   0  10      166.28      148.80      9.77 o 
   1   0  10      142.02      140.27     17.19 o 
   2   0  10     2007.99     1995.15     43.61 o 
   3   0  10        1.47        4.44      4.09 o 
   4   0  10     1527.64     1444.46     54.71 o 
   5   0  10      346.33      361.34     21.38 o 
   6   0  10        2.87        5.82      6.84 o 
   7   0  10      833.65      662.29     32.22 o 
   8   0  10        3.98        5.34     17.89 o 
   9   0  10      476.84      409.14     26.46 o 
  10   0  10        6.30        8.09     11.14 o 
  11   0  10        8.67       27.40     11.47 o 
 -13   1  10        0.82        8.72      8.72 o 
 -12   1  10        0.61        8.54      7.81 o 
 -11   1  10        5.33       14.48      7.67 o 
 -10   1  10        0.86       11.60      7.14 o 
  -9   1  10      632.07      589.04     18.10 o 
  -8   1  10     1324.88     1213.06     29.23 o 
  -7   1  10      271.32      214.36     10.11 o 
  -6   1  10     2056.24     1782.99     44.72 o 
  -5   1  10        6.73       12.18      3.63 o 
  -4   1  10      489.18      436.97     11.16 o 
  -3   1  10      200.74      213.34      7.88 o 
  -2   1  10      190.99      236.35      9.01 o 
  -1   1  10       11.72       17.03      2.99 o 
   0   1  10     1726.78     1693.91     30.42 o 
   1   1  10     1368.01     1384.67     26.52 o 
   2   1  10        4.19       13.01      3.51 o 
   3   1  10      103.79      114.33      6.80 o 
   4   1  10     1339.00     1357.52     25.28 o 
   5   1  10      542.42      495.44     13.19 o 
   6   1  10      286.91      284.48     12.04 o 
   7   1  10      310.42      226.42     13.38 o 
   8   1  10      206.25      180.26     12.11 o 
   9   1  10        7.36        6.04      7.05 o 
  10   1  10      157.29      145.01     14.67 o 
  11   1  10       64.41       72.68     11.48 o 
 -13   2  10      256.22      231.10     21.39 o 
 -12   2  10        7.12       23.37     10.98 o 
 -11   2  10       42.56       36.67     12.45 o 
 -10   2  10        3.56       18.94      7.24 o 
  -9   2  10      599.66      506.72     16.64 o 
  -8   2  10      452.28      391.22     14.29 o 
  -7   2  10     2210.95     1901.94     38.73 o 
  -6   2  10      733.44      629.04     17.69 o 
  -5   2  10      913.06      862.42     21.13 o 
  -4   2  10       77.74      106.45      5.91 o 
  -3   2  10        8.95        8.02      2.86 o 
  -2   2  10        0.17        1.70      2.28 o 
  -1   2  10      266.09      222.35      7.56 o 
   0   2  10       12.17       15.15      4.21 o 
   1   2  10      436.16      410.74     11.74 o 
   2   2  10       12.09       24.53      3.83 o 
   3   2  10        7.15       16.55      4.91 o 
   4   2  10      483.93      425.45     18.51 o 
   5   2  10      110.65      109.53      7.83 o 
   6   2  10       99.00      114.47      8.62 o 
   7   2  10      246.12      207.67     11.22 o 
   8   2  10      113.85      127.54     14.88 o 
   9   2  10      286.51      236.09     14.59 o 
  10   2  10       19.54       20.14      8.17 o 
  11   2  10        3.60        4.74      7.91 o 
 -12   3  10        7.86       20.42      8.78 o 
 -11   3  10      116.72      129.10     16.00 o 
 -10   3  10        8.75       20.78      6.71 o 
  -9   3  10      291.30      270.27     12.30 o 
  -8   3  10      130.22      150.59     10.75 o 
  -7   3  10      125.08      132.30     10.18 o 
  -6   3  10     2216.72     2094.56     41.39 o 
  -5   3  10      113.17      134.67      7.94 o 
  -4   3  10     1065.78      920.82     25.64 o 
  -3   3  10       43.43       43.55      4.63 o 
  -2   3  10      127.83      172.79      8.81 o 
  -1   3  10       28.04       28.30      4.46 o 
   0   3  10        2.36        5.98      3.21 o 
   1   3  10      234.75      226.09      8.72 o 
   2   3  10      221.82      230.06      8.52 o 
   3   3  10       41.33       54.03      5.61 o 
   4   3  10       10.18        7.97      3.68 o 
   5   3  10       30.92       32.57      4.94 o 
   6   3  10      119.93      129.41     10.67 o 
   7   3  10      115.47      123.73     13.41 o 
   8   3  10       70.41       72.83     10.89 o 
   9   3  10       21.66       18.56      7.09 o 
  10   3  10       30.31       47.26     10.09 o 
  11   3  10       15.80       28.17     10.17 o 
 -12   4  10       10.55       18.34      9.33 o 
 -11   4  10        5.17       12.60      8.38 o 
 -10   4  10        1.89        7.07      6.33 o 
  -9   4  10       23.31       30.13      6.97 o 
  -8   4  10       83.71       83.73      9.40 o 
  -7   4  10      885.94      839.57     22.05 o 
  -6   4  10      140.53      136.72      7.82 o 
  -5   4  10        2.52        3.80      3.42 o 
  -4   4  10        0.21        5.82      3.40 o 
  -3   4  10        3.33       12.64      3.84 o 
  -2   4  10       20.94       28.27      4.59 o 
  -1   4  10      110.83      116.74      5.75 o 
   0   4  10        0.31        2.33      4.61 o 
   1   4  10      183.17      202.09      8.39 o 
   2   4  10       68.85       93.00      6.93 o 
   3   4  10        0.06        3.31      3.52 o 
   4   4  10       20.83       19.87      4.62 o 
   5   4  10      101.99      110.28      7.53 o 
   6   4  10       50.31       54.47      6.78 o 
   7   4  10       91.46      117.93     11.09 o 
   8   4  10      103.18      137.44     18.55 o 
   9   4  10       20.28       37.70      8.20 o 
  10   4  10       51.40       50.13      9.72 o 
  11   4  10        5.47       12.02      8.06 o 
 -12   5  10       34.62       56.23     11.62 o 
 -11   5  10       62.05       82.32     12.36 o 
 -10   5  10        0.21       12.55      6.92 o 
  -9   5  10        2.95       10.83      6.55 o 
  -8   5  10       22.02       29.23      6.49 o 
  -7   5  10        0.49       10.04      5.63 o 
  -6   5  10        1.21        1.74      3.96 o 
  -5   5  10      322.73      294.06     10.40 o 
  -4   5  10        0.24        9.08      3.61 o 
  -3   5  10        3.22        5.33      3.88 o 
  -2   5  10       27.66       27.70      4.77 o 
  -1   5  10      136.20      131.71      6.54 o 
   0   5  10       37.17       40.85      4.81 o 
   1   5  10       89.66       90.41      6.53 o 
   2   5  10      420.29      362.19     17.01 o 
   3   5  10        4.63       10.43      3.85 o 
   4   5  10       79.40       90.70      7.61 o 
   5   5  10      134.72      128.03      9.49 o 
   6   5  10        2.29        9.28      4.75 o 
   7   5  10        2.97       17.44      6.62 o 
   8   5  10        6.09       13.17      6.74 o 
   9   5  10       29.93       25.01      8.09 o 
  10   5  10        2.95       20.76      8.52 o 
 -11   6  10       17.48       26.80      9.23 o 
 -10   6  10       44.43       45.40      9.55 o 
  -9   6  10        0.77        8.83      6.95 o 
  -8   6  10       17.38       33.23      6.28 o 
  -7   6  10       13.44       23.99      5.63 o 
  -6   6  10      332.57      300.98     11.14 o 
  -5   6  10        2.59        7.67      4.38 o 
  -4   6  10       10.09       13.65      4.51 o 
  -3   6  10        2.56        9.40      4.20 o 
  -2   6  10     1540.84     1342.22     28.64 o 
  -1   6  10      159.51      142.85      8.06 o 
   0   6  10      148.61      126.00      6.79 o 
   1   6  10        2.60       17.88      3.91 o 
   2   6  10        0.51        6.57      3.61 o 
   3   6  10        8.26       17.09      4.43 o 
   4   6  10       45.13       34.32      5.54 o 
   5   6  10      119.08      115.21      9.65 o 
   6   6  10       17.65       15.85      6.47 o 
   7   6  10       15.42       21.10      7.12 o 
   8   6  10       32.85       39.91      9.56 o 
   9   6  10       14.78       26.21      8.83 o 
  10   6  10        0.12        6.20      8.79 o 
 -11   7  10       32.86       46.83     11.20 o 
 -10   7  10       50.97       75.91     10.39 o 
  -9   7  10       43.55       66.14     10.50 o 
  -8   7  10        9.19       18.78      6.39 o 
  -7   7  10        0.05        9.05      4.93 o 
  -6   7  10        4.32       10.91      5.51 o 
  -5   7  10      119.93      122.61      9.24 o 
  -4   7  10       90.35      102.04      8.14 o 
  -3   7  10       77.33       98.76      9.49 o 
  -2   7  10      425.01      394.26     15.22 o 
  -1   7  10      401.35      382.47     15.87 o 
   0   7  10       16.80       25.61      7.64 o 
   1   7  10      469.46      404.02     14.20 o 
   2   7  10       10.80        9.50      4.44 o 
   3   7  10      342.38      298.44     13.15 o 
   4   7  10        0.06       14.09      5.49 o 
   5   7  10        0.42        0.00      5.89 o 
   6   7  10       78.61       86.08     10.25 o 
   7   7  10        8.37       12.86      6.53 o 
   8   7  10       34.01       47.13     10.00 o 
   9   7  10       18.66       36.00     11.38 o 
 -10   8  10       67.65      133.80     19.23 o 
  -9   8  10        8.97       17.06     12.57 o 
  -8   8  10       12.38       37.60      9.38 o 
  -7   8  10      166.76      182.42     11.52 o 
  -6   8  10       46.64       46.94      8.17 o 
  -5   8  10       10.07       27.52      6.57 o 
  -4   8  10       38.74       48.01      7.83 o 
  -3   8  10      104.81       95.48      9.67 o 
  -2   8  10       25.08       22.90      6.08 o 
  -1   8  10      185.65      171.54     22.38 o 
   0   8  10       64.50       59.84      7.09 o 
   1   8  10      141.84      121.27      8.79 o 
   2   8  10      881.64      781.39     21.83 o 
   3   8  10       39.86       52.49      7.37 o 
   4   8  10       96.40      103.16     12.88 o 
   5   8  10       40.82       42.87      8.14 o 
   6   8  10        5.40       16.86      6.76 o 
   7   8  10      188.77      201.17     13.65 o 
   8   8  10       34.72       30.47      9.20 o 
   9   8  10       62.27       63.02     11.03 o 
  -9   9  10       24.49       66.37     21.25 o 
  -8   9  10       62.79      111.79     16.32 o 
  -7   9  10      121.99      126.97     14.43 o 
  -6   9  10      230.35      219.81     15.42 o 
  -5   9  10        5.46       13.13      7.60 o 
  -4   9  10       14.77       20.53      7.10 o 
  -3   9  10       41.22       48.16      8.91 o 
  -2   9  10       79.49       57.80     22.86 o 
  -1   9  10      391.56      303.19     45.04 o 
   0   9  10       93.32       76.73     12.48 o 
   1   9  10      177.60      153.10     12.88 o 
   2   9  10       82.31       94.07     10.78 o 
   3   9  10       37.73       33.73      6.60 o 
   4   9  10        2.46        3.19      6.81 o 
   5   9  10       55.10       59.62      8.91 o 
   6   9  10       34.95       32.87      7.97 o 
   7   9  10       40.15       57.81      9.49 o 
   8   9  10       74.11      105.81     19.98 o 
  -8  10  10      127.98      186.02     42.66 o 
  -7  10  10       19.14       46.91     10.81 o 
  -6  10  10       65.54       63.95     11.92 o 
  -5  10  10      245.79      221.35     15.15 o 
  -4  10  10       43.36       74.58     11.04 o 
  -3  10  10      127.88      124.41     14.02 o 
  -2  10  10       15.19       18.66      7.85 o 
  -1  10  10        1.79        6.36      7.63 o 
   0  10  10      255.65      210.02     30.67 o 
   1  10  10        9.96       16.34      7.19 o 
   2  10  10      158.51      145.34     11.69 o 
   3  10  10        0.95       12.25      6.97 o 
   4  10  10       92.36      122.30     14.76 o 
   5  10  10        8.59       28.02      8.82 o 
   6  10  10       23.41       26.88      9.04 o 
   7  10  10       24.04       30.79      9.83 o 
  -7  11  10      120.01      133.63     16.63 o 
  -6  11  10      149.15      146.96     15.52 o 
  -5  11  10        2.01        7.13      8.17 o 
  -4  11  10       68.13       77.97     14.12 o 
  -3  11  10        4.76       23.86      8.54 o 
  -2  11  10       21.25       24.79      8.59 o 
  -1  11  10       43.32       30.28      9.73 o 
   0  11  10       52.52       40.78     12.99 o 
   1  11  10      178.95      163.71     29.50 o 
   2  11  10        9.41       19.34      7.06 o 
   3  11  10      133.51      133.50     12.23 o 
   4  11  10       81.54       74.40     12.99 o 
   5  11  10        4.88       15.61      8.06 o 
  -4  12  10       17.06       21.71      9.69 o 
  -3  12  10       35.24       55.72     11.03 o 
  -2  12  10        9.20       31.11     10.05 o 
  -1  12  10        6.61       28.84      9.13 o 
   0  12  10      111.04      123.70     19.53 o 
   1  12  10       44.48       71.07     11.12 o 
   2  12  10       52.70       46.81     10.93 o 
   3  12  10       20.64       37.83      8.94 o 
 -12   1  11        0.63       17.95      9.00 o 
 -11   1  11        0.21        3.33      8.07 o 
 -10   1  11        5.40        4.71      7.34 o 
  -9   1  11        0.59       11.13      5.05 o 
  -8   1  11      101.74      107.27      9.57 o 
  -7   1  11       43.36       63.31      7.57 o 
  -6   1  11       61.24       67.70      7.30 o 
  -5   1  11        5.85        7.58      3.93 o 
  -4   1  11       40.53       42.57      5.86 o 
  -3   1  11       52.58       55.94      5.08 o 
  -2   1  11       52.23       73.60      7.48 o 
  -1   1  11      596.78      589.99     12.54 o 
   0   1  11       30.00       41.73      4.51 o 
   1   1  11      423.49      393.83     11.17 o 
   2   1  11      253.35      250.52      8.86 o 
   3   1  11       31.75       53.02      5.54 o 
   4   1  11      104.06      112.04      7.87 o 
   5   1  11      167.34      169.43      8.70 o 
   6   1  11       78.95       85.92     10.26 o 
   7   1  11       52.14       57.48     11.25 o 
   8   1  11       79.13       76.18     10.23 o 
   9   1  11        1.37        9.61      7.25 o 
  10   1  11       39.25       63.98     11.10 o 
  11   1  11        6.05       23.48      8.63 o 
 -12   2  11       11.73       36.24     10.77 o 
 -11   2  11       90.92      113.35     14.37 o 
 -10   2  11      188.28      209.12     13.21 o 
  -9   2  11        7.36       14.87      5.65 o 
  -8   2  11      241.81      236.51     11.36 o 
  -7   2  11      744.68      669.75     19.22 o 
  -6   2  11       76.24       67.26      7.33 o 
  -5   2  11        0.68        0.00      3.47 o 
  -4   2  11      859.18      841.08     20.88 o 
  -3   2  11        1.53       11.77      3.07 o 
  -2   2  11       63.30       93.99      6.52 o 
  -1   2  11      696.29      603.43     18.91 o 
   0   2  11       96.75      110.76      6.13 o 
   1   2  11      109.41      128.15     11.04 o 
   2   2  11      281.34      283.47     11.19 o 
   3   2  11      301.15      272.47     10.18 o 
   4   2  11      262.00      248.15      9.45 o 
   5   2  11        1.21        4.61      3.93 o 
   6   2  11      280.13      253.56     11.98 o 
   7   2  11       71.90       74.69     10.26 o 
   8   2  11        8.19       16.57      7.04 o 
   9   2  11      100.25       90.08     11.80 o 
  10   2  11       14.78       25.20      8.96 o 
  11   2  11       46.79       47.03      9.84 o 
 -12   3  11      215.70      200.92     16.47 o 
 -11   3  11        0.57       14.10      8.40 o 
 -10   3  11        1.39       17.60      7.49 o 
  -9   3  11       42.86       37.85      6.94 o 
  -8   3  11      384.84      329.18     13.35 o 
  -7   3  11      625.49      586.63     20.17 o 
  -6   3  11        2.35       12.49      4.69 o 
  -5   3  11      105.87      136.33      8.46 o 
  -4   3  11      131.28      120.98      8.12 o 
  -3   3  11       21.06       19.69      3.79 o 
  -2   3  11      826.87      748.64     19.86 o 
  -1   3  11       11.73       11.37      3.38 o 
   0   3  11       47.60       42.80      6.14 o 
   1   3  11      497.85      421.83     14.54 o 
   2   3  11      469.48      417.03     15.60 o 
   3   3  11      237.80      222.73      8.92 o 
   4   3  11       42.42       46.47      5.62 o 
   5   3  11      248.11      225.40      9.38 o 
   6   3  11       33.98       38.04      6.38 o 
   7   3  11       90.59       96.59     10.45 o 
   8   3  11       50.82       59.84     11.53 o 
   9   3  11        6.43        7.22      7.06 o 
  10   3  11       43.37       48.94     10.56 o 
 -12   4  11        0.25       13.62      8.29 o 
 -11   4  11      112.23      130.23     15.48 o 
 -10   4  11      104.70      120.56     12.39 o 
  -9   4  11       23.41       34.30      7.04 o 
  -8   4  11      209.81      187.65     11.76 o 
  -7   4  11      530.04      491.38     16.37 o 
  -6   4  11      100.34      113.44      9.04 o 
  -5   4  11      976.96      885.07     19.88 o 
  -4   4  11     1042.91      985.95     20.97 o 
  -3   4  11       79.85       75.85      7.09 o 
  -2   4  11        9.79       14.19      4.58 o 
  -1   4  11        0.28        4.81      3.48 o 
   0   4  11      643.10      628.27     15.92 o 
   1   4  11      465.70      475.79     13.66 o 
   2   4  11      382.73      329.60     10.82 o 
   3   4  11      166.62      179.36      9.42 o 
   4   4  11      360.71      377.28     12.28 o 
   5   4  11       18.12       11.91      5.07 o 
   6   4  11      130.95      109.19      8.83 o 
   7   4  11       34.05       42.01      7.97 o 
   8   4  11       23.52       23.77      7.28 o 
   9   4  11      170.68      180.35     15.65 o 
  10   4  11        8.50       20.94      7.96 o 
 -11   5  11        6.16       24.69      9.62 o 
 -10   5  11       10.03       20.27      8.71 o 
  -9   5  11       23.94       30.84      8.90 o 
  -8   5  11       40.41       67.51     15.49 o 
  -7   5  11      278.25      215.92     11.02 o 
  -6   5  11      197.45      197.54     10.99 o 
  -5   5  11      743.35      628.64     17.93 o 
  -4   5  11      732.26      632.58     17.74 o 
  -3   5  11       26.45       36.26      5.80 o 
  -2   5  11      336.93      305.71     11.56 o 
  -1   5  11        9.90       11.06      4.36 o 
   0   5  11      159.09      140.21     12.14 o 
   1   5  11        6.64       11.07      3.96 o 
   2   5  11      119.85      139.96      8.78 o 
   3   5  11      829.16      734.29     20.90 o 
   4   5  11      264.00      248.29     13.50 o 
   5   5  11      647.08      572.99     22.79 o 
   6   5  11      118.77      122.81     11.55 o 
   7   5  11       24.75       34.61      8.25 o 
   8   5  11      153.38      171.77     13.33 o 
   9   5  11       13.72       20.25      8.18 o 
  10   5  11       23.81       31.15      8.53 o 
 -11   6  11       41.08       49.65     11.47 o 
 -10   6  11        2.17       16.75      8.21 o 
  -9   6  11      121.80      151.58     13.68 o 
  -8   6  11        8.11       18.18      6.66 o 
  -7   6  11       24.37       29.57      6.13 o 
  -6   6  11       28.27       36.55      5.98 o 
  -5   6  11      119.86      124.86      9.69 o 
  -4   6  11     1008.75      886.71     22.26 o 
  -3   6  11       20.52       30.48      5.66 o 
  -2   6  11      130.48      137.54      8.44 o 
  -1   6  11      237.52      186.50      9.28 o 
   0   6  11      605.64      570.38     15.64 o 
   1   6  11     1158.79     1068.75     23.66 o 
   2   6  11      119.93      119.11      7.72 o 
   3   6  11      252.74      240.96     10.08 o 
   4   6  11      519.86      486.68     15.21 o 
   5   6  11       29.05       24.99     10.34 o 
   6   6  11      253.50      236.52     14.57 o 
   7   6  11      162.13      152.11     17.24 o 
   8   6  11        5.44       12.70      8.36 o 
   9   6  11      130.99      133.40     14.91 o 
 -10   7  11        0.20        7.02      8.14 o 
  -9   7  11       47.35       57.61     10.17 o 
  -8   7  11      110.57      134.81     12.02 o 
  -7   7  11       11.80       19.72      6.37 o 
  -6   7  11       84.99      118.09      9.81 o 
  -5   7  11      118.36      135.19      9.60 o 
  -4   7  11        0.39        7.18      5.55 o 
  -3   7  11        0.50        3.11      5.31 o 
  -2   7  11       21.89       13.15      5.59 o 
  -1   7  11      111.17       95.01     22.43 o 
   0   7  11      284.92      250.39     14.21 o 
   1   7  11        2.29        7.82      5.08 o 
   2   7  11       98.83      129.40      9.40 o 
   3   7  11      755.96      673.78     20.22 o 
   4   7  11      181.90      191.54     10.47 o 
   5   7  11      409.79      363.42     15.44 o 
   6   7  11      105.18      118.49     11.24 o 
   7   7  11        7.75        6.97      7.77 o 
   8   7  11       82.43       91.36     13.16 o 
   9   7  11        3.26       11.88      9.21 o 
  -9   8  11        0.58       16.89     13.28 o 
  -8   8  11        2.07        4.87      9.71 o 
  -7   8  11      108.13      125.63     12.07 o 
  -6   8  11        6.60       14.33      6.54 o 
  -5   8  11       56.26       64.54      8.93 o 
  -4   8  11      278.50      210.13     14.44 o 
  -3   8  11      235.61      212.20     19.13 o 
  -2   8  11        7.99        3.67      6.40 o 
  -1   8  11       15.59       14.95      6.61 o 
   0   8  11      143.00      131.26     10.50 o 
   1   8  11       29.54       24.59      6.66 o 
   2   8  11       76.04       96.35     10.84 o 
   3   8  11      125.33      144.00     15.75 o 
   4   8  11        5.29        7.42      6.37 o 
   5   8  11        0.00       10.20      6.63 o 
   6   8  11       76.67       96.47     10.71 o 
   7   8  11       26.07       23.05      7.80 o 
   8   8  11        8.57       27.24      9.97 o 
  -9   9  11        2.96       22.74     15.67 o 
  -8   9  11      134.85      184.51     31.87 o 
  -7   9  11       28.48       37.83      9.71 o 
  -6   9  11        0.21        7.61      7.91 o 
  -5   9  11       81.25       89.37     12.00 o 
  -4   9  11        3.85       14.29      9.19 o 
  -3   9  11        1.00        5.68      7.77 o 
  -2   9  11      184.71      132.77     31.65 o 
  -1   9  11       52.99       56.04     10.18 o 
   0   9  11        3.06       13.16      6.57 o 
   1   9  11        7.25       14.77      6.47 o 
   2   9  11        8.27       12.60      5.74 o 
   3   9  11        7.07        7.39      5.71 o 
   4   9  11        2.43        1.84      6.78 o 
   5   9  11       30.32       37.17      8.13 o 
   6   9  11        2.38       15.20      7.40 o 
   7   9  11        6.63       10.28      7.22 o 
  -7  10  11        3.09       16.45      8.92 o 
  -6  10  11        5.84       17.33      9.37 o 
  -5  10  11        2.21        9.53      7.67 o 
  -4  10  11        0.23        3.27      7.45 o 
  -3  10  11        1.25        2.10      7.71 o 
  -2  10  11       18.21       28.29      9.35 o 
  -1  10  11        0.99        9.98     11.06 o 
   0  10  11        0.00        8.26      7.11 o 
   1  10  11        0.03       15.46     10.17 o 
   2  10  11       16.03       32.00      8.45 o 
   3  10  11       16.17       29.12      7.63 o 
   4  10  11        3.28       13.66      8.03 o 
   5  10  11       28.82       33.35      9.24 o 
   6  10  11        3.09       18.37      9.52 o 
  -6  11  11       75.90      104.76     13.85 o 
  -5  11  11        4.49       19.54      9.05 o 
  -4  11  11        0.03       18.41     11.95 o 
  -3  11  11        1.83        0.64      7.73 o 
  -2  11  11        5.49        3.61     10.65 o 
  -1  11  11        9.86       24.46      8.54 o 
   0  11  11       20.85       12.95      8.07 o 
   1  11  11        0.05       20.32      8.12 o 
   2  11  11       30.06       40.74      9.85 o 
   3  11  11        8.20       19.05      7.93 o 
   4  11  11        0.44       21.59     10.06 o 
  -3  12  11       70.19       87.88     13.14 o 
  -2  12  11        3.70       26.38     12.14 o 
  -1  12  11       70.53       82.55     12.67 o 
   0  12  11        1.18        0.00      9.12 o 
   1  12  11        0.27       31.78     12.43 o 
 -12   0  12       19.69       26.66     25.72 o 
 -11   0  12        3.96       13.23     12.00 o 
 -10   0  12       26.47       44.91     13.72 o 
  -9   0  12      146.71      170.24     14.19 o 
  -8   0  12        8.71       16.94      7.76 o 
  -7   0  12        2.08        0.00      5.95 o 
  -6   0  12       94.34      132.97     14.36 o 
  -5   0  12        0.24        0.00      5.39 o 
  -4   0  12      276.16      252.80     15.05 o 
  -3   0  12      115.64      110.17     14.89 o 
  -2   0  12      229.07      249.20     14.73 o 
  -1   0  12       21.64       30.57      6.51 o 
   0   0  12      270.70      305.64     20.66 o 
   1   0  12     1500.57     1429.04     40.30 o 
   2   0  12      630.72      535.53     21.17 o 
   3   0  12     1461.46     1362.49     42.38 o 
   4   0  12     1294.89     1256.21     38.21 o 
   5   0  12      591.17      574.91     27.56 o 
   6   0  12      340.55      262.52     19.62 o 
   7   0  12       34.35       34.55     12.23 o 
   8   0  12       89.44      119.13     19.48 o 
   9   0  12      221.95      187.54     19.82 o 
  10   0  12        5.92        9.85     12.19 o 
 -12   1  12       77.54      121.66     14.88 o 
 -11   1  12        7.42       22.70      8.38 o 
 -10   1  12       21.68       25.05      8.57 o 
  -9   1  12        2.42        5.08      6.22 o 
  -8   1  12      161.24      139.48      9.89 o 
  -7   1  12       12.72       15.64      4.97 o 
  -6   1  12        0.19        4.02      4.39 o 
  -5   1  12      740.12      649.41     18.49 o 
  -4   1  12        6.35        9.84      4.06 o 
  -3   1  12      211.55      206.81      9.78 o 
  -2   1  12       72.60       99.91      7.32 o 
  -1   1  12       77.77       88.65      6.27 o 
   0   1  12      525.96      505.40     17.17 o 
   1   1  12       86.37       91.82      6.80 o 
   2   1  12     1928.10     1809.17     31.90 o 
   3   1  12     1008.89      890.98     21.09 o 
   4   1  12     1225.03     1102.64     31.87 o 
   5   1  12      468.87      426.55     14.07 o 
   6   1  12       14.96       24.10      6.68 o 
   7   1  12      122.76      133.95     12.97 o 
   8   1  12       10.41       22.35      7.53 o 
   9   1  12       65.52       68.50     10.68 o 
  10   1  12       56.20       62.19     11.22 o 
 -12   2  12       15.52       28.98     11.22 o 
 -11   2  12      123.75      109.15     14.02 o 
 -10   2  12      111.71      144.12     12.71 o 
  -9   2  12       97.88      104.09     10.12 o 
  -8   2  12       14.14       29.68      6.58 o 
  -7   2  12      107.22      127.40      9.36 o 
  -6   2  12      495.39      396.32     14.46 o 
  -5   2  12       11.56       16.70      5.25 o 
  -4   2  12      998.89      856.07     21.70 o 
  -3   2  12       82.84       82.98     10.95 o 
  -2   2  12       47.19       64.77      6.52 o 
  -1   2  12       15.27       12.28      3.91 o 
   0   2  12        0.82        1.77      3.10 o 
   1   2  12     2146.39     2014.10     40.09 o 
   2   2  12     1413.86     1243.13     24.33 o 
   3   2  12      408.13      393.07     12.71 o 
   4   2  12      597.67      516.11     15.40 o 
   5   2  12       27.54       30.12      5.71 o 
   6   2  12        9.33        4.86      5.69 o 
   7   2  12        0.76        0.00      6.08 o 
   8   2  12        0.48        0.00      6.74 o 
   9   2  12       15.76       37.62      8.63 o 
  10   2  12       35.18       39.12      9.91 o 
 -12   3  12        0.09       23.10      9.32 o 
 -11   3  12       12.41       30.57      9.87 o 
 -10   3  12       15.93       32.54      8.41 o 
  -9   3  12       37.51       42.80      7.59 o 
  -8   3  12       77.49       90.79      9.31 o 
  -7   3  12      151.45      156.17     10.20 o 
  -6   3  12      208.81      203.87     10.28 o 
  -5   3  12       34.21       36.55      6.18 o 
  -4   3  12      174.25      170.37     13.85 o 
  -3   3  12      249.29      232.75      9.81 o 
  -2   3  12       50.96       56.41      6.29 o 
  -1   3  12      318.08      320.85     11.68 o 
   0   3  12      278.94      286.57     10.31 o 
   1   3  12     1235.47     1090.44     23.69 o 
   2   3  12      243.23      248.82      9.72 o 
   3   3  12       92.28      128.86      7.63 o 
   4   3  12       27.14       30.00      5.22 o 
   5   3  12      160.94      142.72      9.43 o 
   6   3  12       46.36       38.62      8.36 o 
   7   3  12       34.17       27.11      8.15 o 
   8   3  12       27.49       36.15      8.75 o 
   9   3  12        0.17        8.64      7.92 o 
  10   3  12       74.23       75.00     11.59 o 
 -11   4  12        1.24       19.82      9.30 o 
 -10   4  12       77.12       96.05     21.49 o 
  -9   4  12        3.26       15.05      6.64 o 
  -8   4  12        3.49       11.36      5.86 o 
  -7   4  12       18.70       36.04      6.73 o 
  -6   4  12      138.63      143.03     10.41 o 
  -5   4  12      134.25      129.04     10.12 o 
  -4   4  12        6.27       15.21      4.59 o 
  -3   4  12      112.27      117.62      8.80 o 
  -2   4  12       76.43       67.00      7.06 o 
  -1   4  12        5.21        8.53      3.80 o 
   0   4  12       23.25       34.27      5.51 o 
   1   4  12      408.09      363.40     11.98 o 
   2   4  12      141.28      165.54     11.42 o 
   3   4  12      198.79      213.22      9.41 o 
   4   4  12      251.86      248.05     12.54 o 
   5   4  12       91.42       99.05      9.14 o 
   6   4  12        1.50        8.97      5.67 o 
   7   4  12        2.33       13.68      7.09 o 
   8   4  12        1.27        7.27      7.46 o 
   9   4  12       35.53       38.13     11.62 o 
  10   4  12        2.01       17.32      8.72 o 
 -11   5  12       60.11       90.61     17.51 o 
 -10   5  12       63.31       97.47     11.64 o 
  -9   5  12        5.74       14.58      7.08 o 
  -8   5  12        8.60       27.57      6.67 o 
  -7   5  12       47.09       65.13      9.08 o 
  -6   5  12        1.24        6.82      5.32 o 
  -5   5  12      154.54      168.80     15.09 o 
  -4   5  12      103.64      120.31      9.59 o 
  -3   5  12      231.12      214.39     10.14 o 
  -2   5  12      444.86      384.39     15.46 o 
  -1   5  12       15.26       24.72      5.07 o 
   0   5  12        1.14        7.26      4.77 o 
   1   5  12       96.53      108.43      7.95 o 
   2   5  12      396.74      349.71     17.30 o 
   3   5  12       13.71       19.20      5.26 o 
   4   5  12        0.39       10.84      5.53 o 
   5   5  12       60.06       56.83      9.92 o 
   6   5  12        0.46        0.26      5.03 o 
   7   5  12        5.41        6.63      7.34 o 
   8   5  12        7.16       14.37      7.88 o 
   9   5  12        2.19        0.00      7.68 o 
 -10   6  12        0.78       12.86      8.07 o 
  -9   6  12       23.07       33.00      8.79 o 
  -8   6  12       24.49       31.50      7.62 o 
  -7   6  12       11.22       13.11      6.14 o 
  -6   6  12       57.40       74.72      9.44 o 
  -5   6  12       36.01       38.93      6.11 o 
  -4   6  12      268.54      231.94     10.92 o 
  -3   6  12       69.11       72.65      7.94 o 
  -2   6  12       98.43       99.26      8.54 o 
  -1   6  12       20.72       19.74      6.53 o 
   0   6  12      200.38      150.73     16.92 o 
   1   6  12       21.26       26.23      5.01 o 
   2   6  12        0.15       14.95      4.74 o 
   3   6  12       27.25       24.26      5.82 o 
   4   6  12       22.95       21.79      5.90 o 
   5   6  12        8.92       10.98      6.84 o 
   6   6  12        4.39       17.67      6.59 o 
   7   6  12       10.57       10.22      8.21 o 
   8   6  12        5.36       16.58      9.08 o 
   9   6  12        0.10       21.97     12.56 o 
 -10   7  12       91.66      100.27     13.89 o 
  -9   7  12        2.09       20.30      8.52 o 
  -8   7  12       60.07       73.32      9.78 o 
  -7   7  12       18.75       21.13      6.85 o 
  -6   7  12        0.09       18.76      6.08 o 
  -5   7  12        3.31        8.54      9.69 o 
  -4   7  12        9.06       31.21      8.99 o 
  -3   7  12      374.59      339.10     16.91 o 
  -2   7  12       87.35       91.60     10.07 o 
  -1   7  12      200.95      165.30     26.93 o 
   0   7  12       20.39       24.01      6.56 o 
   1   7  12        2.88       17.45      9.44 o 
   2   7  12      194.09      196.84     12.88 o 
   3   7  12        6.20        3.56      5.15 o 
   4   7  12       20.01       12.50      7.32 o 
   5   7  12       31.43       51.29     10.58 o 
   6   7  12       28.36       28.20      7.95 o 
   7   7  12      107.41      116.15     13.24 o 
   8   7  12       38.73       37.29     10.80 o 
  -9   8  12        2.50       20.42     16.50 o 
  -8   8  12       22.68       27.28      9.43 o 
  -7   8  12        0.93       13.90      7.76 o 
  -6   8  12       45.54       52.65      9.13 o 
  -5   8  12       78.52      100.65     11.00 o 
  -4   8  12       11.32       12.42      6.27 o 
  -3   8  12        0.97       19.46      7.27 o 
  -2   8  12      161.06      167.90     12.84 o 
  -1   8  12       75.13       81.14     10.31 o 
   0   8  12       28.56       29.13      7.10 o 
   1   8  12      155.60      120.38     14.27 o 
   2   8  12       10.47       10.66      5.75 o 
   3   8  12      122.87      115.41     14.17 o 
   4   8  12      105.30      130.44     12.81 o 
   5   8  12       30.96       45.61      9.22 o 
   6   8  12       58.52       65.75      9.84 o 
   7   8  12        0.05        4.52      8.42 o 
  -8   9  12        5.82       23.13     15.21 o 
  -7   9  12        0.04       11.20     14.50 o 
  -6   9  12        2.66       10.47      8.82 o 
  -5   9  12      176.25      200.61     15.57 o 
  -4   9  12      106.87      129.97     14.83 o 
  -3   9  12      210.34      199.06     27.60 o 
  -2   9  12       80.69       56.60     21.03 o 
  -1   9  12        1.40        9.59      7.82 o 
   0   9  12      112.32      118.30     18.37 o 
   1   9  12       47.34       59.54     10.88 o 
   2   9  12      139.28      149.85     13.17 o 
   3   9  12       18.94       31.04      8.29 o 
   4   9  12       31.63       28.26     15.18 o 
   5   9  12       12.96       18.54      7.89 o 
   6   9  12       12.40       29.14      8.77 o 
  -7  10  12       10.34       26.24     12.16 o 
  -6  10  12       96.99      117.46     13.99 o 
  -5  10  12       43.65       61.60     10.73 o 
  -4  10  12      104.62      120.68     16.87 o 
  -3  10  12       17.61       24.58     10.81 o 
  -2  10  12       27.03       29.63      9.02 o 
  -1  10  12       81.38       72.59     11.52 o 
   0  10  12        3.46       13.73      7.67 o 
   1  10  12       90.89      100.82     12.68 o 
   2  10  12       68.78       64.13     12.56 o 
   3  10  12       75.61       97.33     13.57 o 
   4  10  12       87.15       72.63     17.41 o 
   5  10  12       22.14       29.94      9.60 o 
  -5  11  12      148.52      154.45     16.53 o 
  -4  11  12       13.44       41.01     11.65 o 
  -3  11  12       37.05       49.59     10.85 o 
  -2  11  12       16.93       32.15      9.91 o 
  -1  11  12        0.50        1.61      8.29 o 
   0  11  12       94.52      105.88     21.95 o 
   1  11  12        4.78       15.87     10.15 o 
   2  11  12       87.74       89.35     18.08 o 
   3  11  12       39.13       46.79     13.51 o 
 -11   1  13       39.35       60.11     11.50 o 
 -10   1  13       46.06       53.23      9.13 o 
  -9   1  13        3.70       14.15      6.00 o 
  -8   1  13       40.81       57.51     10.70 o 
  -7   1  13        9.73       16.64      5.77 o 
  -6   1  13        3.69        2.00      4.54 o 
  -5   1  13        0.17        3.88      4.42 o 
  -4   1  13      100.05      101.86     13.23 o 
  -3   1  13       37.02       39.66      6.53 o 
  -2   1  13       20.38       19.98      5.67 o 
  -1   1  13        0.19        0.00      3.53 o 
   0   1  13       41.08       42.07      5.22 o 
   1   1  13        5.03        7.81      4.44 o 
   2   1  13        4.43        5.21      4.08 o 
   3   1  13       63.70       75.24      7.35 o 
   4   1  13       54.93       71.68      7.61 o 
   5   1  13       18.15       27.67      5.62 o 
   6   1  13      203.59      181.53     12.86 o 
   7   1  13       46.42       37.47      8.97 o 
   8   1  13        1.63        8.47      7.07 o 
   9   1  13       58.22       71.20     11.45 o 
  10   1  13       15.76       13.84      9.48 o 
 -11   2  13       22.60       41.80     10.63 o 
 -10   2  13       37.51       51.73     11.60 o 
  -9   2  13       51.17       81.78      9.90 o 
  -8   2  13       18.68       34.64      6.72 o 
  -7   2  13      196.09      171.28     12.43 o 
  -6   2  13      140.02      134.44     11.72 o 
  -5   2  13       57.64       70.27      7.54 o 
  -4   2  13       53.63       48.78      7.34 o 
  -3   2  13        0.00        9.05      4.47 o 
  -2   2  13      271.95      261.57     10.62 o 
  -1   2  13      358.13      320.55     11.92 o 
   0   2  13       71.56       71.78      7.65 o 
   1   2  13      337.34      332.79     11.42 o 
   2   2  13        4.40       11.98      4.40 o 
   3   2  13      285.84      252.84     14.63 o 
   4   2  13       72.87       74.29      7.42 o 
   5   2  13      220.44      202.92     11.43 o 
   6   2  13       37.19       46.08      9.12 o 
   7   2  13       12.48       11.83      9.36 o 
   8   2  13       14.57       23.09      8.36 o 
   9   2  13        0.94       13.65      8.76 o 
 -11   3  13       35.32       26.75     12.54 o 
 -10   3  13      177.75      188.85     19.41 o 
  -9   3  13       51.06       60.47     10.74 o 
  -8   3  13       52.60       49.06      7.99 o 
  -7   3  13        2.15       10.83      5.55 o 
  -6   3  13       29.03       33.77      6.38 o 
  -5   3  13       33.70       29.11      6.47 o 
  -4   3  13      750.61      681.57     21.96 o 
  -3   3  13      398.39      337.95     14.67 o 
  -2   3  13        0.02        5.22      3.92 o 
  -1   3  13      302.02      276.56     11.20 o 
   0   3  13     1081.44      931.16     24.80 o 
   1   3  13       14.03       20.04      4.47 o 
   2   3  13      225.12      232.25      9.68 o 
   3   3  13      298.29      288.34     10.85 o 
   4   3  13      140.68      151.57     10.52 o 
   5   3  13       37.92       38.98      7.65 o 
   6   3  13       87.96       89.28     13.24 o 
   7   3  13        0.23        4.61      6.98 o 
   8   3  13        0.44       15.01      7.62 o 
   9   3  13       35.21       39.75      9.66 o 
 -11   4  13       21.64       32.16     10.15 o 
 -10   4  13      117.21      156.84     17.76 o 
  -9   4  13      149.83      164.49     13.53 o 
  -8   4  13       72.89      108.64     10.37 o 
  -7   4  13      278.07      274.69     14.07 o 
  -6   4  13        9.36       13.75      5.67 o 
  -5   4  13      113.77      149.51     11.30 o 
  -4   4  13      898.48      765.87     25.80 o 
  -3   4  13        0.01        0.00      4.33 o 
  -2   4  13      866.82      805.09     24.30 o 
  -1   4  13       47.62       61.20      7.15 o 
   0   4  13      243.50      211.10     19.01 o 
   1   4  13      134.77      127.51      8.92 o 
   2   4  13      237.53      263.87     14.59 o 
   3   4  13      711.69      693.73     19.97 o 
   4   4  13        1.72       10.80      5.02 o 
   5   4  13      136.18      171.22     17.53 o 
   6   4  13       38.51       56.49      9.33 o 
   7   4  13        0.01        6.37      9.44 o 
   8   4  13       36.10       55.15     10.70 o 
   9   4  13        2.93       14.95      8.27 o 
 -10   5  13       88.29      130.56     15.29 o 
  -9   5  13      112.58      116.86     12.06 o 
  -8   5  13      118.97      112.50     11.80 o 
  -7   5  13       14.63       13.46      7.62 o 
  -6   5  13      137.03      116.78     11.23 o 
  -5   5  13      167.60      160.33     11.56 o 
  -4   5  13      239.42      238.53     12.89 o 
  -3   5  13       80.78       78.63      8.02 o 
  -2   5  13       91.51      103.46      9.08 o 
  -1   5  13      207.06      169.09      9.56 o 
   0   5  13      314.88      320.15     13.69 o 
   1   5  13       93.84       87.19      8.90 o 
   2   5  13       76.07       81.81      7.78 o 
   3   5  13      116.24      131.91      9.84 o 
   4   5  13      285.42      253.74     11.70 o 
   5   5  13      160.38      149.45     11.16 o 
   6   5  13      181.10      170.47     12.95 o 
   7   5  13       10.41       20.03      8.46 o 
   8   5  13        3.68       16.52      8.62 o 
 -10   6  13        0.22       12.10      8.28 o 
  -9   6  13      110.34      141.50     15.65 o 
  -8   6  13       84.64      111.85     11.77 o 
  -7   6  13        0.28        6.91      6.51 o 
  -6   6  13       64.83       65.35      9.22 o 
  -5   6  13      181.63      170.00     12.69 o 
  -4   6  13      152.67      171.39     10.14 o 
  -3   6  13       16.77       21.95      8.60 o 
  -2   6  13      261.23      214.04     12.93 o 
  -1   6  13       17.09       19.59     12.42 o 
   0   6  13        5.50       17.15      5.85 o 
   1   6  13      133.40      157.07     20.02 o 
   2   6  13      155.29      175.14     23.00 o 
   3   6  13      912.15      754.45     37.10 o 
   4   6  13       56.34       77.50     13.64 o 
   5   6  13      294.38      227.25     13.96 o 
   6   6  13       84.05       80.98     10.47 o 
   7   6  13        0.67       16.93      8.48 o 
   8   6  13       78.76      101.59     15.34 o 
  -9   7  13       13.75       30.33      9.49 o 
  -8   7  13        8.42       20.76      7.11 o 
  -7   7  13        0.46        8.85      6.76 o 
  -6   7  13       27.09       36.72      9.85 o 
  -5   7  13        0.30        5.87     11.14 o 
  -4   7  13      150.42      159.08     12.12 o 
  -3   7  13       73.29       95.30     10.77 o 
  -2   7  13        1.05       10.42      6.06 o 
  -1   7  13        5.78        1.09      6.26 o 
   0   7  13      113.23      107.26     13.10 o 
   1   7  13       14.07       33.37      7.48 o 
   2   7  13      157.21      135.44     12.05 o 
   3   7  13        0.17        6.78      5.97 o 
   4   7  13      169.21      181.65     14.52 o 
   5   7  13       79.96       73.59     10.02 o 
   6   7  13       91.89       96.22     12.86 o 
   7   7  13       32.52       35.97     10.17 o 
  -8   8  13        0.21       17.61      8.47 o 
  -7   8  13       63.45       84.30     12.73 o 
  -6   8  13        9.68       32.78      9.34 o 
  -5   8  13       80.23      101.14     11.87 o 
  -4   8  13       22.38       39.26      8.04 o 
  -3   8  13        4.41       13.36      9.46 o 
  -2   8  13      117.08      105.49     16.85 o 
  -1   8  13       83.37      111.74     16.65 o 
   0   8  13        5.94       13.85      6.95 o 
   1   8  13      125.54      156.66     15.87 o 
   2   8  13       72.00       92.16     11.11 o 
   3   8  13       21.01       32.30      7.49 o 
   4   8  13       41.53       46.14      9.59 o 
   5   8  13       20.51       41.02      8.34 o 
   6   8  13        6.81       11.65      7.62 o 
  -7   9  13        4.43       25.30     13.54 o 
  -6   9  13        1.90       15.13     10.49 o 
  -5   9  13       20.98       34.08      9.50 o 
  -4   9  13       31.07       30.28     11.06 o 
  -3   9  13       61.12       63.34     10.89 o 
  -2   9  13        0.04        0.00      7.40 o 
  -1   9  13        1.57        5.47      6.60 o 
   0   9  13      119.75      106.22     14.88 o 
   1   9  13       68.81       61.67     10.26 o 
   2   9  13       37.26       47.07     10.92 o 
   3   9  13       12.32       21.49      7.93 o 
   4   9  13        2.76       17.84      8.68 o 
   5   9  13        5.08       19.53      8.22 o 
  -5  10  13        2.01        9.40      8.24 o 
  -4  10  13        0.26        5.40      9.69 o 
  -3  10  13        3.50        2.03     11.12 o 
  -2  10  13        2.55       22.70     11.70 o 
  -1  10  13        2.44       26.04      8.70 o 
   0  10  13       49.92       64.72     10.71 o 
   1  10  13       29.70       40.53      9.83 o 
   2  10  13        6.02       30.07     10.00 o 
   3  10  13        0.17       13.44     17.67 o 
   4  10  13        0.02       32.25     13.97 o 
  -3  11  13       74.55       89.77     14.22 o 
  -2  11  13        2.31       23.38      9.28 o 
  -1  11  13       21.07       23.74     10.97 o 
   0  11  13       25.12       35.50     10.36 o 
   1  11  13        0.16       15.26      8.76 o 
 -11   0  14      134.16      102.09     22.09 o 
 -10   0  14        1.94       15.00     12.02 o 
  -9   0  14       46.13       40.69     11.09 o 
  -8   0  14      748.79      623.86     44.50 o 
  -7   0  14      149.51      156.89     21.03 o 
  -6   0  14       76.66       84.93     15.19 o 
  -5   0  14      567.32      541.67     25.06 o 
  -4   0  14      173.98      150.58     13.74 o 
  -3   0  14        6.43        9.79      8.39 o 
  -2   0  14      125.24      112.34     14.11 o 
  -1   0  14       23.81        8.39      7.64 o 
   0   0  14       14.63       12.11      6.00 o 
   1   0  14        2.62        8.28      6.01 o 
   2   0  14       12.44       19.94      7.65 o 
   3   0  14       47.14       46.59     12.56 o 
   4   0  14      193.09      192.63     14.34 o 
   5   0  14      155.64      156.84     15.36 o 
   6   0  14       44.58       42.50     13.44 o 
   7   0  14      150.97      127.15     19.10 o 
   8   0  14        0.06       13.17     11.74 o 
   9   0  14       84.35      100.84     19.18 o 
 -11   1  14        1.83       17.51      9.13 o 
 -10   1  14        0.26        0.71      6.03 o 
  -9   1  14      371.99      356.41     22.33 o 
  -8   1  14      222.95      200.09     11.57 o 
  -7   1  14       93.02       90.76      9.82 o 
  -6   1  14      657.09      578.18     20.73 o 
  -5   1  14       13.22       16.27      5.75 o 
  -4   1  14       32.52       37.01      7.04 o 
  -3   1  14       81.97       70.86      9.80 o 
  -2   1  14        0.02        7.05      4.56 o 
  -1   1  14       32.09       40.37      7.38 o 
   0   1  14      126.42      138.19      9.25 o 
   1   1  14       72.10       87.70      8.43 o 
   2   1  14      264.78      279.29     11.26 o 
   3   1  14       13.63       16.58      5.09 o 
   4   1  14      209.83      195.15     10.35 o 
   5   1  14        0.02        6.18      5.68 o 
   6   1  14       60.37       61.96      9.74 o 
   7   1  14       22.81       22.09      8.01 o 
   8   1  14       43.87       55.92      9.94 o 
   9   1  14       21.85       38.18     10.34 o 
 -11   2  14        0.18        6.13     10.16 o 
 -10   2  14       52.07       74.75     10.81 o 
  -9   2  14       56.51       60.86      9.71 o 
  -8   2  14      476.36      405.67     16.24 o 
  -7   2  14      158.80      147.03     11.29 o 
  -6   2  14      215.04      202.83     12.71 o 
  -5   2  14      243.86      233.56     12.86 o 
  -4   2  14      163.53      138.40     11.94 o 
  -3   2  14      183.78      168.38     10.71 o 
  -2   2  14      158.48      128.97      9.47 o 
  -1   2  14       47.76       64.36      6.85 o 
   0   2  14      303.40      296.52     12.85 o 
   1   2  14      430.56      403.39     14.33 o 
   2   2  14       13.80       15.79      4.80 o 
   3   2  14      189.63      180.45      9.72 o 
   4   2  14       55.73       66.72      8.57 o 
   5   2  14       77.59      104.54     10.38 o 
   6   2  14        1.07       20.39      7.48 o 
   7   2  14        1.26       14.28      7.14 o 
   8   2  14       25.77       28.84      8.64 o 
   9   2  14        1.66       18.54      9.12 o 
 -10   3  14       30.44       42.48      9.22 o 
  -9   3  14      117.69      115.84     11.11 o 
  -8   3  14      229.70      214.97     23.34 o 
  -7   3  14      220.56      198.43     12.39 o 
  -6   3  14      335.95      285.07     14.45 o 
  -5   3  14       43.47       33.25      8.96 o 
  -4   3  14      172.38      182.78     11.60 o 
  -3   3  14      138.86      140.08     10.99 o 
  -2   3  14       97.01       73.04      9.10 o 
  -1   3  14       63.80       51.69      6.56 o 
   0   3  14       42.36       40.35      6.53 o 
   1   3  14       53.76       59.61      8.26 o 
   2   3  14      191.75      184.90     10.32 o 
   3   3  14      160.00      152.90      9.65 o 
   4   3  14       45.19       58.52      7.86 o 
   5   3  14        6.31       15.28      5.98 o 
   6   3  14       20.84       22.27      7.65 o 
   7   3  14       11.43       18.71      7.98 o 
   8   3  14        3.70       11.62      8.04 o 
   9   3  14        5.74       11.58      9.13 o 
 -10   4  14       14.93       30.74      9.56 o 
  -9   4  14       15.18       30.90      7.90 o 
  -8   4  14      112.69       96.16     10.74 o 
  -7   4  14      101.93      117.02     12.03 o 
  -6   4  14        0.02        4.36      5.54 o 
  -5   4  14        7.37        6.61      6.16 o 
  -4   4  14       51.78       75.04      9.53 o 
  -3   4  14       46.72       50.20      7.76 o 
  -2   4  14      136.53      120.48      8.74 o 
  -1   4  14        1.94        6.77      4.91 o 
   0   4  14       34.02       41.12      6.66 o 
   1   4  14      237.18      207.49     18.74 o 
   2   4  14       13.10       23.20      5.72 o 
   3   4  14        1.09        8.87      5.13 o 
   4   4  14        0.29        7.93      6.24 o 
   5   4  14        1.50       16.66      6.11 o 
   6   4  14        9.83       17.67      8.39 o 
   7   4  14        1.73        8.15      7.70 o 
   8   4  14       19.60       18.40      9.47 o 
 -10   5  14        2.70        8.85     10.71 o 
  -9   5  14       10.38       32.36      8.05 o 
  -8   5  14       33.28       43.68      8.83 o 
  -7   5  14        0.00       11.85      7.19 o 
  -6   5  14        0.35        0.00      5.10 o 
  -5   5  14       56.58       57.26      9.47 o 
  -4   5  14       17.50       38.20      7.60 o 
  -3   5  14      136.28      126.19     13.40 o 
  -2   5  14       63.64       96.86      9.04 o 
  -1   5  14        3.70        3.47      5.65 o 
   0   5  14       19.34       26.51      6.05 o 
   1   5  14        1.08        6.67      5.44 o 
   2   5  14        2.20       14.50      6.83 o 
   3   5  14       56.13       65.85      9.48 o 
   4   5  14       37.25       32.15      6.66 o 
   5   5  14       28.30       35.18      7.72 o 
   6   5  14       11.92       24.95      7.74 o 
   7   5  14        4.37       15.05     10.13 o 
   8   5  14        0.06       20.14     10.39 o 
  -9   6  14        2.67       16.06      7.48 o 
  -8   6  14        3.88       18.10      6.91 o 
  -7   6  14        2.27       14.18      7.07 o 
  -6   6  14        2.38       10.67      6.75 o 
  -5   6  14        0.50        4.77      5.97 o 
  -4   6  14        3.09       12.55      6.83 o 
  -3   6  14       49.63       74.45      8.47 o 
  -2   6  14       92.71      116.59     10.46 o 
  -1   6  14       44.63       53.52      8.90 o 
   0   6  14       51.28       62.43      8.34 o 
   1   6  14       57.92       50.68     11.30 o 
   2   6  14        2.23       18.12     10.17 o 
   3   6  14        1.94       16.63      6.19 o 
   4   6  14        3.20       16.60      7.86 o 
   5   6  14       55.12       50.05     13.11 o 
   6   6  14       18.39       19.37      8.55 o 
   7   6  14       25.55       40.85     11.46 o 
  -8   7  14       44.03       79.13     15.98 o 
  -7   7  14       12.25       19.13     10.70 o 
  -6   7  14        0.16        0.46      7.77 o 
  -5   7  14       27.33       25.81      9.66 o 
  -4   7  14        0.28        7.60      6.57 o 
  -3   7  14        8.41       19.57      7.27 o 
  -2   7  14      158.58      179.70     12.88 o 
  -1   7  14       51.72       44.88      8.93 o 
   0   7  14       20.23       17.13      7.26 o 
   1   7  14       53.90       56.84     12.56 o 
   2   7  14       76.73       81.99     10.67 o 
   3   7  14       17.12       31.56      8.23 o 
   4   7  14       32.08       36.77     10.25 o 
   5   7  14        0.02        0.00      8.30 o 
   6   7  14       79.35       74.77     12.20 o 
  -7   8  14        0.04        4.34      8.71 o 
  -6   8  14        0.14       15.58      8.72 o 
  -5   8  14        2.46       22.64      9.04 o 
  -4   8  14       43.61       54.91      9.39 o 
  -3   8  14      101.07      125.32     14.42 o 
  -2   8  14       81.31       76.39     15.34 o 
  -1   8  14       65.12       46.00      8.95 o 
   0   8  14       17.35       21.84      7.81 o 
   1   8  14       26.56       35.36      8.05 o 
   2   8  14       29.23       35.28      9.17 o 
   3   8  14       23.99       33.72      7.82 o 
   4   8  14        5.46       18.14      9.51 o 
   5   8  14       61.25       70.68     16.08 o 
  -6   9  14       11.02       27.65     12.45 o 
  -5   9  14       20.59       32.52     11.96 o 
  -4   9  14       49.39       62.28     10.89 o 
  -3   9  14        8.31       35.94      8.85 o 
  -2   9  14       75.57       93.40     11.81 o 
  -1   9  14      122.36      126.13     19.38 o 
   0   9  14       15.53       26.13      8.19 o 
   1   9  14       48.33       55.89      9.85 o 
   2   9  14        8.58       30.92      8.71 o 
   3   9  14        0.64       17.00      7.99 o 
   4   9  14       71.61       90.44     14.20 o 
  -4  10  14       34.80       70.07     11.80 o 
  -3  10  14        7.08        7.54     11.54 o 
  -2  10  14       68.17       87.48     17.27 o 
  -1  10  14        9.15       19.27      9.63 o 
   0  10  14       18.84       36.11     10.14 o 
   1  10  14       15.56       25.65      9.46 o 
   2  10  14        5.77       17.73      8.56 o 
 -10   1  15        4.64       11.52      6.84 o 
  -9   1  15       18.74       32.21      7.46 o 
  -8   1  15       77.40       85.71      9.75 o 
  -7   1  15       29.05       33.39      7.30 o 
  -6   1  15        5.89       11.28      5.64 o 
  -5   1  15       12.13       16.24      6.05 o 
  -4   1  15        1.42        2.39      5.70 o 
  -3   1  15       43.70       38.97      8.03 o 
  -2   1  15        0.01        2.19      4.92 o 
  -1   1  15       11.96       28.47      6.41 o 
   0   1  15       58.14       95.20     11.26 o 
   1   1  15        1.92        4.81      5.43 o 
   2   1  15       18.92       32.67      6.38 o 
   3   1  15       12.28       14.86      5.59 o 
   4   1  15       19.22       15.08      5.82 o 
   5   1  15       65.88       67.91      8.82 o 
   6   1  15        0.17        6.42      6.86 o 
   7   1  15       38.21       49.65     10.90 o 
   8   1  15       33.94       30.24     10.90 o 
 -10   2  15       82.39       96.10     13.80 o 
  -9   2  15       34.10       48.56      8.40 o 
  -8   2  15       88.96      121.01     12.76 o 
  -7   2  15        1.56        9.56      6.07 o 
  -6   2  15       14.06       21.07      6.66 o 
  -5   2  15        5.64       14.30      5.53 o 
  -4   2  15       44.07       53.48      8.34 o 
  -3   2  15       11.56       23.77      8.92 o 
  -2   2  15        8.20       12.29      5.46 o 
  -1   2  15       22.12       56.57      9.36 o 
   0   2  15       90.62      101.40     10.60 o 
   1   2  15      235.95      214.43     13.36 o 
   2   2  15        0.11        3.61      5.04 o 
   3   2  15       31.10       33.09      6.45 o 
   4   2  15       64.67       64.01      7.96 o 
   5   2  15        9.28       23.17      6.89 o 
   6   2  15       73.94       89.69     12.03 o 
   7   2  15       55.03       64.97     11.24 o 
   8   2  15        0.04        8.70      8.09 o 
 -10   3  15       35.52       57.75     13.88 o 
  -9   3  15       65.18       59.05      9.29 o 
  -8   3  15        7.51        9.33      6.71 o 
  -7   3  15      188.90      177.92     13.97 o 
  -6   3  15        1.47       13.07      6.21 o 
  -5   3  15       64.58       76.33     10.25 o 
  -4   3  15      124.79      154.36     17.17 o 
  -3   3  15        5.09       11.73      6.56 o 
  -2   3  15      417.80      357.05     20.33 o 
  -1   3  15       66.92       64.21      9.34 o 
   0   3  15       65.07       78.08      8.82 o 
   1   3  15      127.55      124.23     11.42 o 
   2   3  15       10.35       19.63      6.45 o 
   3   3  15       75.26       94.59      9.16 o 
   4   3  15        0.01        8.66      5.40 o 
   5   3  15        9.74        4.87      6.03 o 
   6   3  15       56.51       77.42     10.92 o 
   7   3  15        0.53       30.51      9.17 o 
   8   3  15       58.34       61.90     11.95 o 
  -9   4  15       11.91       30.11      8.90 o 
  -8   4  15      245.02      233.01     14.07 o 
  -7   4  15       16.64       29.28      7.33 o 
  -6   4  15      215.59      192.45     13.60 o 
  -5   4  15       34.89       31.64      8.41 o 
  -4   4  15       35.23       40.87      8.05 o 
  -3   4  15      118.96      122.61     12.48 o 
  -2   4  15      317.05      249.32     22.94 o 
  -1   4  15      449.35      441.26     17.00 o 
   0   4  15      233.21      199.55     20.46 o 
   1   4  15      139.48      157.04     12.30 o 
   2   4  15       27.13       39.39      7.37 o 
   3   4  15        6.64       21.50      6.52 o 
   4   4  15       15.84       30.50      7.09 o 
   5   4  15       65.72       88.38     10.43 o 
   6   4  15       98.57       96.66     12.36 o 
   7   4  15       14.81       29.25      9.69 o 
  -9   5  15      164.20      200.35     19.87 o 
  -8   5  15        0.71       10.30      7.96 o 
  -7   5  15       99.91      120.57     12.75 o 
  -6   5  15       19.97       33.72      7.25 o 
  -5   5  15       74.14       97.94     13.24 o 
  -4   5  15      167.51      171.56     12.63 o 
  -3   5  15       52.02       59.36      9.28 o 
  -2   5  15       70.30       74.37      9.60 o 
  -1   5  15       12.03       12.05      5.71 o 
   1   5  15        8.75       12.68      5.84 o 
   2   5  15      116.11      129.57     11.25 o 
   3   5  15      160.88      173.80     13.72 o 
   4   5  15      140.94      152.37     12.86 o 
   5   5  15       38.67       54.26      9.95 o 
   6   5  15      143.28      146.28     15.13 o 
   7   5  15        0.10        0.12      7.93 o 
  -8   6  15       20.49       32.74      8.97 o 
  -7   6  15       25.09       31.84     10.17 o 
  -6   6  15       85.88       94.31     11.33 o 
  -5   6  15        0.04        0.00      6.08 o 
  -4   6  15       20.25       42.30     13.01 o 
  -3   6  15       37.33       53.67      8.95 o 
  -2   6  15       77.12      113.31     11.50 o 
  -1   6  15      126.64      130.10     11.84 o 
   0   6  15        7.97       14.61      6.65 o 
   1   6  15       70.18       84.89     11.38 o 
   2   6  15        3.14       20.35     11.39 o 
   3   6  15       43.67       65.35      9.87 o 
   4   6  15       45.02       68.63     10.07 o 
   5   6  15       25.40       22.89      8.39 o 
   6   6  15      141.79      163.45     18.36 o 
  -7   7  15       65.04      103.03     13.92 o 
  -6   7  15        2.79        9.30     11.22 o 
  -5   7  15       68.61       68.97     12.91 o 
  -4   7  15       19.28       34.19      9.90 o 
  -3   7  15        9.50       28.71      9.71 o 
  -2   7  15       46.85       54.65     16.34 o 
  -1   7  15       16.81       24.19      9.32 o 
   0   7  15       37.47       29.47      8.10 o 
   1   7  15       11.29       28.74      8.29 o 
   2   7  15       45.28       63.07     10.88 o 
   3   7  15        1.88       12.28      7.16 o 
   4   7  15       19.35       25.45     10.18 o 
   5   7  15       31.20       46.25     10.64 o 
  -6   8  15        0.45        7.87     11.30 o 
  -5   8  15        5.42       28.09      9.61 o 
  -4   8  15       24.09       38.91     14.30 o 
  -3   8  15       63.10       63.23      9.94 o 
  -2   8  15        1.49       14.17      8.31 o 
  -1   8  15       43.08       53.04     10.18 o 
   0   8  15       45.65       31.91      8.22 o 
   1   8  15        3.10       14.86     10.31 o 
   2   8  15        0.05       15.33      7.51 o 
   3   8  15        2.17       16.88      8.94 o 
   4   8  15       13.93       27.19     11.03 o 
  -4   9  15        3.47       12.24      9.96 o 
  -3   9  15        0.44       13.11      9.45 o 
  -2   9  15        5.23       26.28      9.06 o 
  -1   9  15       13.97       22.67      8.63 o 
   0   9  15        8.73        9.61      7.33 o 
   1   9  15        6.05       22.01      8.36 o 
   2   9  15        4.98       23.26      8.56 o 
  -9   0  16      266.90      282.76     32.77 o 
  -8   0  16      102.92      155.05     21.65 o 
  -7   0  16        5.27        7.76     17.06 o 
  -6   0  16      314.05      266.81     32.99 o 
  -5   0  16       73.64       78.03     14.73 o 
  -4   0  16       19.67       17.35     15.66 o 
  -3   0  16        0.38        0.00      8.39 o 
  -2   0  16       21.62       26.73     10.62 o 
  -1   0  16      145.08      164.40     24.60 o 
   0   0  16       54.71      100.65     17.12 o 
   1   0  16      396.07      367.32     26.98 o 
   2   0  16       23.54       26.02     10.19 o 
   3   0  16      539.56      521.39     24.38 o 
   4   0  16       29.85       65.42     11.43 o 
   5   0  16       30.04       27.51     11.39 o 
   6   0  16       75.30       69.36     15.92 o 
   7   0  16        8.02        9.17     12.86 o 
  -9   1  16        6.21       20.15      6.71 o 
  -8   1  16      207.73      214.48     14.46 o 
  -7   1  16      180.78      172.55     14.41 o 
  -6   1  16       71.22       89.72     10.60 o 
  -5   1  16      117.58      139.81     13.15 o 
  -4   1  16       16.95       25.00      7.23 o 
  -3   1  16        8.14        5.03      5.81 o 
  -2   1  16        2.54        5.08      6.19 o 
  -1   1  16        1.46       13.56      5.96 o 
   0   1  16      303.97      300.18     16.86 o 
   1   1  16        0.01        1.07      6.04 o 
   2   1  16      811.44      724.73     23.13 o 
   3   1  16        5.00       11.26      5.53 o 
   4   1  16      157.64      169.86     11.06 o 
   5   1  16      182.48      203.29     14.86 o 
   6   1  16        8.40       12.39      7.31 o 
   7   1  16       44.00       48.37     10.69 o 
  -9   2  16      241.99      249.79     15.13 o 
  -8   2  16      142.90      144.42     13.02 o 
  -7   2  16      193.07      198.06     13.10 o 
  -6   2  16      105.64      123.47     12.82 o 
  -5   2  16       74.75       68.26     11.80 o 
  -4   2  16       10.29       12.59      6.96 o 
  -3   2  16       24.24       31.96      7.46 o 
  -2   2  16        5.90       11.46      6.50 o 
  -1   2  16      142.81      154.82     14.15 o 
   0   2  16       38.79       38.90      9.15 o 
   1   2  16      807.86      665.51     34.45 o 
   2   2  16      150.16      150.19     11.31 o 
   3   2  16      145.84      175.63     12.95 o 
   4   2  16      104.81      135.04     10.82 o 
   5   2  16        0.04        7.72      6.50 o 
   6   2  16        6.67       17.27      8.85 o 
   7   2  16       20.91       35.62     10.10 o 
  -9   3  16        6.27       22.72      8.18 o 
  -8   3  16       96.31      107.78     12.26 o 
  -7   3  16       37.86       77.22     28.87 o 
  -6   3  16       14.92       19.09      6.98 o 
  -5   3  16       73.14       96.77     11.31 o 
  -4   3  16       17.18       19.06      6.99 o 
  -3   3  16       21.98       25.26      6.88 o 
  -2   3  16        0.14        8.62      6.41 o 
  -1   3  16        5.04       15.48      6.59 o 
   0   3  16      384.78      343.78     18.17 o 
   1   3  16      148.48      123.87     11.65 o 
   2   3  16      145.99      172.78     12.32 o 
   3   3  16       12.60       35.77     10.18 o 
   4   3  16       26.76       30.68      6.71 o 
   5   3  16        3.71       22.68      7.71 o 
   6   3  16        0.95        0.00      7.30 o 
   7   3  16        3.83       15.31      8.92 o 
  -9   4  16       43.16       47.01      9.40 o 
  -8   4  16      116.51      137.19     13.27 o 
  -7   4  16       46.03       72.34      9.87 o 
  -6   4  16        0.18        2.35      6.81 o 
  -5   4  16        3.45       10.10      6.79 o 
  -4   4  16       52.71       53.91     10.93 o 
  -3   4  16       21.57       25.18      6.77 o 
  -2   4  16       73.12       83.83     10.69 o 
  -1   4  16        3.48       15.41      6.93 o 
   0   4  16       48.93       27.73      7.10 o 
   1   4  16      173.29      184.58     15.44 o 
   2   4  16       12.85       34.28      8.01 o 
   3   4  16       19.61       36.00      8.46 o 
   4   4  16       60.84       64.04     11.08 o 
   5   4  16       19.60       21.75      8.20 o 
   6   4  16        0.11        1.53      8.81 o 
  -8   5  16       24.33       55.78      9.63 o 
  -7   5  16        1.46       22.02     11.19 o 
  -6   5  16        0.42        7.08      7.09 o 
  -5   5  16       35.94       33.46      7.89 o 
  -4   5  16       14.77       37.89      9.44 o 
  -3   5  16       47.90       74.81     13.04 o 
  -2   5  16       54.83       49.94      8.93 o 
  -1   5  16        0.34        7.78      6.44 o 
   0   5  16        0.13       13.72      6.11 o 
   1   5  16        4.03       13.55      7.27 o 
   2   5  16       41.24       57.78      9.80 o 
   3   5  16        1.08       11.51      7.18 o 
   4   5  16       45.64       58.40     10.92 o 
   5   5  16       13.34       41.59      8.87 o 
   6   5  16        0.51       19.02      9.89 o 
  -7   6  16        3.08       15.65      8.19 o 
  -6   6  16       25.11       47.63     10.29 o 
  -5   6  16       37.47       47.86      9.74 o 
  -4   6  16       11.57        9.14      7.42 o 
  -3   6  16       26.69       42.65      8.40 o 
  -2   6  16       29.11       33.36      9.97 o 
  -1   6  16        7.07        6.20      7.13 o 
   0   6  16        1.10       11.70      6.56 o 
   1   6  16        8.08       16.30      7.65 o 
   2   6  16        1.41       11.22      7.69 o 
   3   6  16        0.04       14.19      9.28 o 
   4   6  16        0.02       19.34      9.97 o 
   5   6  16       26.16       53.88     12.35 o 
  -6   7  16       16.39       21.44      8.85 o 
  -5   7  16       43.30       60.83     11.32 o 
  -4   7  16        3.72       14.14      8.30 o 
  -3   7  16       68.64       72.36     13.48 o 
  -2   7  16       67.59       66.71     13.96 o 
  -1   7  16        0.07       10.94      7.03 o 
   0   7  16       28.25       29.72      8.48 o 
   1   7  16        1.74       15.57     13.49 o 
   2   7  16        0.46        6.28      8.07 o 
   3   7  16        7.39       18.52      9.09 o 
   4   7  16        1.45       16.54     10.23 o 
  -5   8  16       10.41       16.40      9.13 o 
  -4   8  16       30.88       37.59     10.13 o 
  -3   8  16        0.27        5.48      8.77 o 
  -2   8  16       56.16       82.25     13.53 o 
  -1   8  16       79.91       87.22     11.17 o 
   0   8  16        0.63       16.85      7.59 o 
   1   8  16       97.86       90.57     11.77 o 
   2   8  16        0.42        8.60      7.28 o 
  -8   1  17       18.73       36.59      8.86 o 
  -7   1  17        0.10       12.21     10.33 o 
  -6   1  17       22.51       19.06      7.83 o 
  -5   1  17        8.45       17.86      7.32 o 
  -4   1  17       34.41       32.47      7.88 o 
  -3   1  17        4.69       17.50      6.88 o 
  -2   1  17        1.28       12.76      6.90 o 
  -1   1  17        0.53        3.67      6.29 o 
   0   1  17       19.46       22.69      7.63 o 
   1   1  17       11.87       22.19      7.22 o 
   2   1  17        3.63       17.59      8.88 o 
   3   1  17        1.56        3.27      6.15 o 
   4   1  17       17.72       22.82      6.94 o 
   5   1  17        2.82        4.97      7.52 o 
   6   1  17        5.48        6.80      8.02 o 
  -8   2  17       57.70       47.79      8.68 o 
  -7   2  17       72.31       80.10     10.36 o 
  -6   2  17       39.06       49.93     11.54 o 
  -5   2  17       11.45       18.27      7.39 o 
  -4   2  17        8.01       15.26      6.84 o 
  -3   2  17        2.10       10.33      7.67 o 
  -2   2  17       13.08       23.86      7.77 o 
  -1   2  17        0.06        8.79      6.44 o 
   0   2  17       64.04       71.84     10.69 o 
   1   2  17       75.57       75.47     13.41 o 
   2   2  17        6.52       15.63      6.61 o 
   3   2  17       83.73       89.01     11.79 o 
   4   2  17        0.20       11.23      7.53 o 
   5   2  17       16.46       26.55      9.00 o 
   6   2  17       21.06       26.48      9.18 o 
  -8   3  17      141.25      163.02     20.33 o 
  -7   3  17        1.98        0.00      6.69 o 
  -6   3  17       62.23       74.77     10.58 o 
  -5   3  17       56.03       73.97     11.46 o 
  -4   3  17      193.09      162.20     16.93 o 
  -3   3  17      169.07      166.38     14.16 o 
  -2   3  17        4.70       12.44      6.89 o 
  -1   3  17      185.00      188.12     16.63 o 
   0   3  17      310.55      243.98     18.27 o 
   1   3  17        7.07       29.24      9.97 o 
   2   3  17       83.38       99.96     13.32 o 
   3   3  17       10.49       21.62      7.66 o 
   4   3  17       54.57       74.15     11.14 o 
   5   3  17       12.65       15.11      7.91 o 
   6   3  17        4.08        7.62      9.77 o 
  -7   4  17      161.60      173.76     15.84 o 
  -6   4  17       32.21       51.11     14.23 o 
  -5   4  17      199.68      186.01     13.37 o 
  -4   4  17      164.68      173.56     16.91 o 
  -3   4  17       13.85       19.71      7.74 o 
  -2   4  17      169.07      147.01     15.72 o 
  -1   4  17       97.81      106.46     13.54 o 
   0   4  17        4.94       18.20      7.32 o 
   1   4  17      219.47      216.39     17.78 o 
   2   4  17       17.98       26.82      7.65 o 
   3   4  17      216.63      202.24     13.56 o 
   4   4  17        0.37        6.59      8.27 o 
   5   4  17        5.65       17.93      9.93 o 
  -7   5  17       79.33       79.50     11.40 o 
  -6   5  17      143.88      168.44     15.35 o 
  -5   5  17       48.14       55.43      9.49 o 
  -4   5  17       31.43       31.22      8.01 o 
  -3   5  17       95.19      143.94     13.83 o 
  -2   5  17        5.60        5.76      6.78 o 
  -1   5  17       75.10       93.51     12.31 o 
   0   5  17       75.40       83.92     12.24 o 
   1   5  17        3.85        9.84      6.39 o 
   2   5  17      139.77      166.98     12.30 o 
   3   5  17        1.40       16.21      7.17 o 
   4   5  17       80.22       82.34     16.71 o 
  -6   6  17        2.67       14.46     22.01 o 
  -5   6  17      191.74      184.26     16.58 o 
  -4   6  17      110.72      146.92     14.37 o 
  -3   6  17        0.29        5.73      8.39 o 
  -2   6  17       48.93       54.71     18.32 o 
  -1   6  17       64.24       79.72     13.59 o 
   0   6  17        2.30       15.72      8.06 o 
   1   6  17      108.91      126.99     15.03 o 
   2   6  17       18.07       34.67     10.02 o 
   3   6  17       35.79       58.59     12.03 o 
  -4   7  17       99.54      120.22     14.88 o 
  -3   7  17       95.90      136.86     15.63 o 
  -2   7  17        0.42       18.93      9.95 o 
  -1   7  17       29.03       60.22     12.48 o 
   0   7  17       63.24       88.28     12.76 o 
   1   7  17        3.45        6.77      7.56 o 
   2   7  17       62.06       52.19     10.58 o 
  -7   0  18      354.04      323.82     34.67 o 
  -6   0  18        4.23        0.00     16.22 o 
  -5   0  18      166.82      134.29     20.95 o 
  -4   0  18      191.15      175.88     18.93 o 
  -3   0  18       19.85       21.98     11.45 o 
  -2   0  18       75.22       87.22     17.20 o 
  -1   0  18        4.79        7.43      9.68 o 
   0   0  18      228.56      243.09     31.04 o 
   1   0  18       32.34       26.70     13.24 o 
   2   0  18      260.51      223.34     33.27 o 
   3   0  18       18.07       41.94     19.57 o 
   4   0  18        4.57        5.69     11.95 o 
   5   0  18       58.65       65.02     16.12 o 
  -7   1  18        3.89       25.59     11.66 o 
  -6   1  18      197.90      172.76     14.42 o 
  -5   1  18       50.60       67.20     13.26 o 
  -4   1  18       68.44       93.33     12.71 o 
  -3   1  18      161.64      166.56     15.28 o 
  -2   1  18       25.89       38.10      9.31 o 
  -1   1  18      138.41      168.10     14.37 o 
   0   1  18        5.88       10.34      7.56 o 
   1   1  18      188.46      184.88     15.43 o 
   2   1  18      150.91      133.24     14.75 o 
   3   1  18       72.24       99.80     13.16 o 
   4   1  18       52.21       60.66     10.63 o 
   5   1  18        1.97       20.26      9.69 o 
  -7   2  18      192.47      191.05     15.14 o 
  -6   2  18        3.12       16.45      8.81 o 
  -5   2  18      233.82      214.67     15.19 o 
  -4   2  18       58.24       68.87     10.48 o 
  -3   2  18       50.46       45.37      9.89 o 
  -2   2  18      115.13      128.42     14.29 o 
  -1   2  18        0.18       10.26      6.96 o 
   0   2  18      301.68      272.80     16.89 o 
   1   2  18       94.49       93.61     12.37 o 
   2   2  18       72.90       77.82     11.47 o 
   3   2  18       36.28       31.12      9.99 o 
   4   2  18        0.97        7.56      8.63 o 
  -7   3  18       17.66       17.94      8.15 o 
  -6   3  18       47.41       49.94     10.01 o 
  -5   3  18       25.36       53.47     10.37 o 
  -4   3  18       50.14       45.70      9.80 o 
  -3   3  18       57.59       63.08     11.00 o 
  -2   3  18        6.16        9.41      8.88 o 
  -1   3  18       50.48       65.00     10.79 o 
   0   3  18        8.04       17.68      7.46 o 
   1   3  18      200.61      182.67     14.96 o 
   2   3  18       97.79       83.93     17.53 o 
   3   3  18        0.61       14.80      7.50 o 
   4   3  18       33.74       19.31      9.90 o 
  -6   4  18       17.83       21.04      8.24 o 
  -5   4  18        6.24       23.05      9.76 o 
  -4   4  18        0.22        3.97      7.47 o 
  -3   4  18        6.46        0.00      7.29 o 
  -2   4  18        1.35        9.06      9.36 o 
  -1   4  18        5.77       13.41      7.42 o 
   0   4  18       77.27       77.74     11.68 o 
   1   4  18        9.68       30.36      8.47 o 
   2   4  18        6.73       17.83      8.45 o 
   3   4  18       13.12       20.54      8.07 o 
  -5   5  18        0.09       19.64      8.26 o 
  -4   5  18        2.18        8.91      7.63 o 
  -3   5  18        0.46        1.71      7.26 o 
  -2   5  18        2.14       14.56      7.74 o 
  -1   5  18        0.06        8.90      7.69 o 
   0   5  18        1.17        7.61      7.90 o 
   1   5  18        0.51        6.22      7.78 o 
   2   5  18        2.44        8.19      7.85 o 
   3   5  18        0.79       13.99     11.17 o 
  -4   6  18        4.54       23.17      9.43 o 
  -3   6  18       21.31       55.79     11.62 o 
  -2   6  18       23.36       27.36     10.16 o 
  -1   6  18        1.37        9.32      9.12 o 
   0   6  18        1.10        3.89      9.29 o 
   1   6  18        0.05       18.28     10.32 o 
  -6   1  19       14.37       15.28      8.24 o 
  -5   1  19        1.43        7.01      7.90 o 
  -4   1  19        0.36       11.46      7.12 o 
  -3   1  19        0.84       15.92      8.18 o 
  -2   1  19        5.98       12.18      7.95 o 
  -1   1  19        0.06        3.99      7.53 o 
   0   1  19       32.21       32.15      9.03 o 
   1   1  19       23.43       25.66      8.47 o 
   2   1  19        0.06        1.91      7.85 o 
   3   1  19       25.65       38.11     10.01 o 
  -5   2  19       44.35       53.28     10.50 o 
  -4   2  19        5.37        8.89      7.40 o 
  -3   2  19       49.57       63.04     10.83 o 
  -2   2  19       37.28       44.82     10.27 o 
  -1   2  19       31.32       53.73     10.06 o 
   0   2  19       80.28      104.39     13.19 o 
   1   2  19        6.77       24.56      9.04 o 
   2   2  19       25.12       48.79     10.44 o 
   3   2  19        0.59       21.23      9.16 o 
  -5   3  19       10.33       12.39      8.63 o 
  -4   3  19       73.67       74.84     11.30 o 
  -3   3  19       40.44       41.57      9.62 o 
  -2   3  19      153.16      150.40     16.21 o 
  -1   3  19      119.83      131.05     14.71 o 
   0   3  19       23.37       29.97      9.53 o 
   1   3  19       88.23      108.86     14.74 o 
   2   3  19        0.42       17.76      9.00 o 
  -4   4  19        0.07       13.93      8.42 o 
  -3   4  19      146.90      132.46     15.41 o 
  -2   4  19       45.71       74.36     11.73 o 
  -1   4  19       85.61       74.74     11.63 o 
   0   4  19      214.67      206.49     16.04 o 
   1   4  19        1.33       18.55      9.64 o 
  -3   0  20       69.14       80.43     17.89 o 
  -2   0  20        4.68        0.00     10.59 o 
  -1   0  20      103.37      155.92     23.86 o 
   0   0  20       38.90       44.00     19.85 o 
  -3   1  20       14.88        4.58      8.09 o 
  -2   1  20      109.06      115.33     14.07 o 
  -1   1  20       27.79       32.10      9.64 o 
   0   1  20      181.52      210.03     15.80 o 
  -1   2  20       77.08       77.68     12.17 o 
                                                 
